# Supplementary material for: Next-generation sequencing based detection of BRCA1 and BRCA2 large genomic rearrangements in Chinese cancer patients
Source: Front Oncol. 2022 Sep 6;12:898916. doi: 10.3389/fonc.2022.898916 (PMC9487528; doi:10.3389/fonc.2022.898916)
Supplement: Supplementary file 3 [file DataSheet_3.xlsx]

## Sheet: Sheet1
Supplementary Table 1 The sequencing coverage and quality statistics of the sequenced samples
order_id	Total number of sequenced reads	Total number of uniquely mapped non-duplicate reads	Total number of covered bases	Median coverage (and range) per base	Percentage of targeted base with coverage ≥10	order_id
1	29507134	2.23501e+07	6.70503e+09	646.045	95.2107
2	40080284	3.00652e+07	9.01956e+09	806.626	95.7119
3	31618754	2.42205e+07	7.26614e+09	673.401	95.6322
4	7829114	6.22944e+06	1.86883e+09	686.816	94.1471
5	5098210	3.90066e+06	1.1702e+09	531.075	94.676
6	6976184	5.60101e+06	1.6803e+09	794.375	94.7553
7	7055622	5.74399e+06	1.7232e+09	851.757	95.2909
8	9795324	7.4934e+06	2.24802e+09	1115.23	95.1546
9	10009010	7.85811e+06	2.35743e+09	1157.1	94.8719
10	7896902	6.22885e+06	1.86866e+09	862.221	94.8334
11	4459288	3.59263e+06	1.07779e+09	526.885	94.498
12	13654756	2.11118e+06	6.33353e+08	2893.68	93.1849
13	15951020	2.62333e+06	7.87e+08	3566.01	93.3963
14	17005758	3.20511e+06	9.61532e+08	3637.68	92.1715
15	17507380	2.83369e+06	8.50108e+08	3891.55	93.8012
16	14554450	3.11114e+06	9.33342e+08	3604.59	93.9646
17	16336214	3.00349e+06	9.01047e+08	4104.33	93.2145
18	13680478	2.77224e+06	8.31671e+08	3636.86	93.3666
19	23075130	2.85284e+06	8.55852e+08	4144.67	93.7484
20	14709276	4.768e+06	1.4304e+09	5066.74	93.5973
21	12503522	3.90703e+06	1.17211e+09	3684.66	93.9288
22	15841168	2.86541e+06	8.59624e+08	2860.66	93.8406
23	13416582	2.38008e+06	7.14023e+08	2445.98	93.393
24	7455162	5.98893e+06	1.79668e+09	906.841	95.1978
25	8066990	5.49009e+06	1.64703e+09	826.722	95.5858
26	15742756	2.53341e+06	7.60022e+08	2514.17	93.818
27	7407260	6.19742e+06	1.85923e+09	405.971	93.3741
28	6117208	5.29566e+06	1.5887e+09	721.273	94.8056
29	6855402	6.01417e+06	1.80425e+09	352.728	93.9792
30	6296662	5.10799e+06	1.5324e+09	719.949	94.8385
31	9108428	7.77903e+06	2.33371e+09	508.19	94.3393
32	9272440	7.77785e+06	2.33335e+09	515.144	94.9605
33	6526768	5.67842e+06	1.70353e+09	353.767	93.9086
34	11566228	9.75297e+06	2.92589e+09	644.896	94.067
35	7773996	6.68468e+06	2.0054e+09	431.853	94.2899
36	5887512	5.06063e+06	1.51819e+09	290.207	93.649
37	8799760	7.23896e+06	2.17169e+09	407.719	94.914
38	7669152	6.04468e+06	1.8134e+09	937.185	94.583
39	12398922	9.90431e+06	2.97129e+09	661.005	95.6905
40	13034772	1.0692e+07	3.20759e+09	675.237	95.4754
41	12058434	9.88622e+06	2.96586e+09	500.617	94.6754
42	11230700	9.26712e+06	2.78014e+09	575.83	95.4237
43	9557588	8.19507e+06	2.45852e+09	521.572	94.3943
44	9973556	8.35686e+06	2.50706e+09	554.339	94.9843
45	24552970	1.73717e+07	5.21152e+09	499.34	94.742
46	26492940	1.92033e+07	5.76099e+09	527.081	95.8838
47	27273098	2.04085e+07	6.12254e+09	553.256	96.0159
48	30834748	2.29576e+07	6.88729e+09	622.192	95.673
49	94764528	3.49141e+07	1.04742e+10	3473.67	95.9073
50	28669304	2.21598e+07	6.64793e+09	603.021	95.5446
51	17836406	1.37006e+07	4.11018e+09	385	95.9795
52	37815292	2.77683e+07	8.3305e+09	747.588	95.7393
53	35966096	2.73542e+07	8.20625e+09	737.072	95.6608
54	36921518	2.85458e+07	8.56374e+09	754.369	95.6858
55	83891580	3.87475e+07	1.16243e+10	3938.72	96.2262
56	23601006	1.73943e+07	5.21828e+09	492.539	94.6222
57	36483906	2.85127e+07	8.5538e+09	770.927	95.7289
58	33448464	2.57823e+07	7.73469e+09	687.312	95.7874
59	31141342	2.07591e+07	6.22774e+09	593.73	95.2878
60	36621408	2.67901e+07	8.03702e+09	723.142	96.2211
61	45513842	3.32328e+07	9.96983e+09	899.359	95.6019
62	26403098	2.0767e+07	6.23009e+09	584.957	95.4047
63	24627062	1.88309e+07	5.64927e+09	534.779	95.3679
64	26311982	1.99508e+07	5.98523e+09	543.804	95.8014
65	26952872	2.0877e+07	6.2631e+09	575.514	95.7758
66	35848286	2.39388e+07	7.18164e+09	458.462	94.6129
67	105715994	5.03655e+07	1.51096e+10	5221.95	94.8424
68	88571462	3.90779e+07	1.17234e+10	3921.85	95.2155
69	41801234	3.19687e+07	9.59061e+09	862.184	96.0296
70	115709270	4.12774e+07	1.23832e+10	4126.86	95.3874
71	36227898	2.806e+07	8.418e+09	740.565	95.7707
72	32783106	2.8052e+07	8.41559e+09	604.623	94.6492
73	39944588	3.04008e+07	9.12024e+09	849.507	96.0546
74	40010718	2.6124e+07	7.83719e+09	782.756	94.3028
75	47315692	3.68463e+07	1.10539e+10	722.871	94.9508
76	6241548	5.08502e+06	1.52551e+09	324.834	93.8386
77	31553798	2.39092e+07	7.17277e+09	653.948	95.685
78	214656166	1.69899e+08	5.09698e+10	314.448	96.9892
79	19065136	3.54182e+06	1.06255e+09	4122.14	92.8487
80	14775652	3.33795e+06	1.00139e+09	3768.28	93.1947
81	15365396	3.32948e+06	9.98844e+08	3866.48	93.0677
82	15173084	4.26514e+06	1.27954e+09	3396.4	94.196
83	7926640	6.36142e+06	1.90843e+09	995.489	94.0998
84	9477564	7.34178e+06	2.20253e+09	1162.03	94.4483
85	12429370	6.9481e+06	2.08443e+09	401.135	94.0324
86	9337238	7.1897e+06	2.15691e+09	1155.66	94.3716
87	14186300	2.43476e+06	7.30427e+08	2403.82	93.6674
88	11511136	8.91042e+06	2.67313e+09	637.847	93.7205
89	4877390	4.04051e+06	1.21215e+09	297.268	93.9983
90	6865526	5.38769e+06	1.61631e+09	426.1	96.0646
91	5011596	4.13903e+06	1.24171e+09	288.714	95.1054
92	6465434	5.37773e+06	1.61332e+09	359.984	95.1634
93	71526008	2.9377e+07	8.81311e+09	3086.01	95.8688
94	77098632	3.61144e+07	1.08343e+10	3587.36	95.8044
95	11331876	9.73607e+06	2.92082e+09	677.159	93.2499
96	83765178	3.30762e+07	9.92287e+09	3227.13	95.0286
97	84672660	3.58878e+07	1.07663e+10	3710.71	94.4522
98	98387936	4.23591e+07	1.27077e+10	4451.85	95.8929
99	19990822	1.62029e+07	4.86087e+09	1074.64	94.0184
100	8686212	7.15519e+06	2.14656e+09	513.44	95.6325
101	95953416	4.05694e+07	1.21708e+10	4073.53	94.5279
102	86352680	3.78169e+07	1.13451e+10	3992.86	95.6069
103	88731364	3.58851e+07	1.07655e+10	3615.66	94.3811
104	18341960	1.3775e+07	4.13251e+09	407.19	90.5669
105	26468518	2.04083e+07	6.12248e+09	564.987	94.7303
106	82031636	2.85171e+07	8.55512e+09	2850.01	95.7478
107	76547472	2.69969e+07	8.09906e+09	2741.07	95.6599
108	34864700	2.72804e+07	8.18411e+09	748.281	95.2962
109	29540702	2.22315e+07	6.66944e+09	622.579	94.974
110	34400952	2.57374e+07	7.72123e+09	708.389	95.083
111	100919316	3.40507e+07	1.02152e+10	3356.78	95.5722
112	84641986	3.89081e+07	1.16724e+10	3825.97	96.4095
113	40249400	3.10538e+07	9.31614e+09	843.826	91.9652
114	30637754	2.16089e+07	6.48266e+09	610.265	95.1897
115	45564662	3.24987e+07	9.7496e+09	901.041	94.9538
116	38468894	2.86032e+07	8.58096e+09	764.722	90.9939
117	43151502	3.02346e+07	9.07039e+09	816.241	94.7341
118	117985408	5.20926e+07	1.56278e+10	5309.61	96.2205
119	86223006	2.78102e+07	8.34306e+09	2653.39	95.3833
120	25901452	1.93483e+07	5.80448e+09	545.116	94.642
121	48119122	3.46787e+07	1.04036e+10	921.187	95.4657
122	25192924	1.91284e+07	5.73853e+09	537.706	94.4455
123	32924354	2.39568e+07	7.18704e+09	654.453	94.5386
124	97798580	4.22734e+07	1.2682e+10	4132.6	96.3001
125	34384380	2.43242e+07	7.29727e+09	666.109	92.269
126	44830446	3.20273e+07	9.6082e+09	868.632	94.1263
127	277954234	2.19108e+08	6.57323e+10	401.686	96.4954
128	220131524	1.1638e+08	3.49139e+10	13842.8	95.1571
129	304160404	2.33302e+08	6.99905e+10	441.447	96.6152
130	13777410	1.66092e+06	4.98276e+08	1691.93	92.0837
131	19401164	2.34361e+06	7.03084e+08	2268.66	93.5227
132	11556710	1.00974e+07	3.02923e+09	682.445	95.1981
133	10501452	9.2954e+06	2.78862e+09	568.746	93.9903
134	85460670	3.61358e+07	1.08407e+10	3606.82	96.1732
135	27596268	2.07293e+07	6.2188e+09	571.152	95.1993
136	28410996	2.28715e+07	6.86145e+09	613.384	95.0529
137	33388524	2.67886e+07	8.03657e+09	713.024	95.4918
138	37580204	2.91175e+07	8.73526e+09	770.037	95.6403
139	33923174	2.5773e+07	7.7319e+09	698.468	95.5227
140	37894334	2.7634e+07	8.29021e+09	699.632	94.8869
141	33776240	2.57937e+07	7.7381e+09	736.017	95.5863
142	4529968	3.89867e+06	1.1696e+09	288.735	91.1116
143	8210432	6.85913e+06	2.05774e+09	513.641	95.1717
144	10444948	8.98431e+06	2.69529e+09	652.279	95.2134
145	8828406	7.60993e+06	2.28298e+09	548.941	93.6783
146	23103310	1.79134e+07	5.37401e+09	518.176	95.1322
147	35198708	2.74553e+07	8.2366e+09	745.049	94.8063
148	5433736	4.70752e+06	1.41226e+09	375.246	94.38
149	49291992	4.04001e+07	1.212e+10	1116.4	95.9663
150	14515600	2.57506e+06	7.72518e+08	2660.07	93.9664
151	18278426	3.51173e+06	1.05352e+09	4153.85	93.7078
152	14468302	2.79294e+06	8.37883e+08	3234.3	93.6876
153	33545602	2.41536e+07	7.24609e+09	686.596	94.083
154	3107852	2.45837e+06	7.37512e+08	302.809	94.8395
155	15852072	5.98105e+06	1.79431e+09	4590.85	94.6049
156	15256086	2.0172e+06	6.05161e+08	2111.21	93.8429
157	109000124	5.44653e+07	1.63396e+10	5479.89	95.3703
158	76726902	3.18853e+07	9.56559e+09	3056.78	95.0387
159	7253108	6.35161e+06	1.90548e+09	405.616	95.2219
160	8922330	6.8898e+06	2.06694e+09	1121.72	95.9931
161	5175986	3.77253e+06	1.13176e+09	539.615	94.9358
162	7589100	6.43194e+06	1.92958e+09	439.47	94.8024
163	9481554	8.09793e+06	2.42938e+09	524.092	95.5517
164	5523028	4.45e+06	1.335e+09	694.952	95.1252
165	6053474	5.37284e+06	1.61185e+09	345.784	95.1256
166	6518614	5.12497e+06	1.53749e+09	823.577	95.7492
167	7790578	6.14833e+06	1.8445e+09	919.53	95.0074
168	5973990	4.70871e+06	1.41261e+09	639.344	94.5248
169	5648086	4.92868e+06	1.4786e+09	329.546	95.5328
170	8547446	7.16253e+06	2.14876e+09	500.322	95.8412
171	8783464	6.8349e+06	2.05047e+09	963.639	95.0811
172	63471770	2.4487e+07	7.3461e+09	2292.97	94.2001
173	36337878	2.86814e+07	8.60441e+09	758.3	95.623
174	36976802	2.88877e+07	8.66632e+09	768.497	95.8177
175	37083268	2.85444e+07	8.56331e+09	794.212	94.6706
176	27841350	2.03608e+07	6.10824e+09	570.079	94.5524
177	81808258	3.2545e+07	9.76349e+09	3056.29	94.4746
178	106449536	3.53841e+07	1.06152e+10	3208.5	94.6136
179	77535614	3.65324e+07	1.09597e+10	3606.73	94.2461
180	40906306	3.12471e+07	9.37413e+09	817.815	95.6819
181	26812596	1.69602e+07	5.08805e+09	435.297	95.5107
182	25558600	1.93345e+07	5.80034e+09	548.473	95.5151
183	30037246	2.45721e+07	7.37163e+09	659.618	95.2752
184	31052742	2.32663e+07	6.9799e+09	622.976	95.8464
185	34699970	2.7032e+07	8.1096e+09	705.905	94.1252
186	39608028	2.83851e+07	8.51554e+09	768.71	95.8978
187	34093834	2.42303e+07	7.26908e+09	676.675	95.5109
188	36234256	2.6596e+07	7.97881e+09	726.003	95.7187
189	29027540	2.14239e+07	6.42718e+09	573.426	95.4693
190	106362754	4.88079e+07	1.46424e+10	4951.75	94.1992
191	41801166	3.04613e+07	9.13839e+09	831.222	95.6011
192	22970058	1.80966e+07	5.42897e+09	518.216	95.145
193	27550652	2.27162e+07	6.81487e+09	619.302	95.7203
194	41690410	3.04623e+07	9.13869e+09	751.308	95.4917
195	47308326	3.57361e+07	1.07208e+10	960.95	95.5212
196	59195734	4.40252e+07	1.32076e+10	1108.97	95.7717
197	51979798	3.71334e+07	1.114e+10	996.649	95.731
198	3966144	2.57679e+06	7.73037e+08	351.419	94.8171
199	6298938	5.08401e+06	1.5252e+09	782.394	95.373
200	33018118	2.61987e+07	7.85961e+09	706.432	95.0924
201	14999508	2.39831e+06	7.19493e+08	2828.75	93.9943
202	15679308	2.6739e+06	8.02169e+08	3249.63	94.1547
203	17867370	3.56884e+06	1.07065e+09	5070.7	93.9116
204	15716598	3.09234e+06	9.27703e+08	4482.22	93.8105
205	14843736	3.20645e+06	9.61936e+08	4851.42	94.104
206	15254430	3.08745e+06	9.26236e+08	4416.47	94.0127
207	12285120	2.35543e+06	7.06629e+08	3264.7	94.2681
208	35335390	2.7175e+07	8.1525e+09	737.693	95.4021
209	26520058	1.58681e+07	4.76044e+09	445.052	94.353
210	41977484	2.85894e+07	8.57681e+09	775.626	95.2381
211	84039258	3.75649e+07	1.12695e+10	3854.11	95.5693
212	94348308	3.9927e+07	1.19781e+10	4081.72	95.1401
213	42385062	2.91276e+07	8.73827e+09	811.845	94.8445
214	12979856	2.75527e+06	8.2658e+08	3907.52	93.478
215	92986594	3.84325e+07	1.15298e+10	3922.76	95.3173
216	36504094	2.67923e+07	8.0377e+09	728.619	93.947
217	46574916	3.62839e+07	1.08852e+10	988.044	95.3411
218	47146158	3.0174e+07	9.05219e+09	843.678	95.1556
219	41739336	3.04284e+07	9.12852e+09	839.025	95.5933
220	94023910	3.84133e+07	1.1524e+10	4011.63	95.2789
221	42722342	2.12715e+07	6.38145e+09	597.441	93.5033
222	37159774	2.61679e+07	7.85038e+09	735.901	95.4654
223	65197166	2.85952e+07	8.57857e+09	2947.92	96.2534
224	88360720	4.0748e+07	1.22244e+10	4300.01	96.1015
225	24838936	1.93853e+07	5.81559e+09	530.496	94.5751
226	49891278	3.4672e+07	1.04016e+10	979.047	95.1806
227	90278352	2.85232e+07	8.55697e+09	2835.89	95.698
228	30054180	2.32347e+07	6.9704e+09	652.778	95.4596
229	31621378	2.42174e+07	7.26521e+09	656.66	94.1814
230	41592328	3.08219e+07	9.24656e+09	847.674	94.71
231	38132156	2.75443e+07	8.26328e+09	755.171	95.7415
232	45798608	3.34555e+07	1.00367e+10	896.387	95.7035
233	40416688	2.6996e+07	8.0988e+09	763.766	95.5971
234	96389842	2.82741e+07	8.48223e+09	2839.26	95.4696
235	45353088	3.2827e+07	9.84809e+09	873.277	94.3653
236	50137138	3.56526e+07	1.06958e+10	949.388	95.7504
237	34347998	2.57736e+07	7.73208e+09	696.361	93.2101
238	38533190	2.84076e+07	8.52228e+09	780.002	91.7769
239	7313370	4.15558e+06	1.24667e+09	824.304	97.5192
240	6172292	3.89283e+06	1.16785e+09	772.663	97.4739
241	8493286	4.5999e+06	1.37997e+09	959.735	97.6096
242	4648916	3.15075e+06	9.45224e+08	527.646	96.9899
243	10729364	7.0673e+06	2.12019e+09	603.022	97.7325
244	7538690	5.23419e+06	1.57026e+09	462.712	97.6157
245	7739180	5.26994e+06	1.58098e+09	453.243	97.6184
246	9544896	5.35708e+06	1.60712e+09	1128.25	97.7117
247	6739204	4.31954e+06	1.29586e+09	868.567	97.5882
248	8054616	4.92178e+06	1.47654e+09	1000.12	97.767
249	4909724	3.40301e+06	1.0209e+09	292.702	97.4285
250	13702474	8.28397e+06	2.48519e+09	743.877	97.7465
251	10982090	6.86477e+06	2.05943e+09	600.505	97.5137
252	8792762	5.85171e+06	1.75551e+09	512.772	97.8021
253	9296240	5.98049e+06	1.79415e+09	569.274	97.5161
254	13656034	8.75394e+06	2.62618e+09	774.856	97.8512
255	6247734	3.7242e+06	1.11726e+09	497.821	96.3329
256	5901758	3.87189e+06	1.16157e+09	715.654	97.0891
257	6444960	4.47102e+06	1.34131e+09	381.832	97.2444
258	5614042	3.94463e+06	1.18339e+09	567.631	96.6667
259	77678696	3.11821e+07	9.35464e+09	4377.71	97.9969
260	122489718	4.85426e+07	1.45628e+10	6691.21	98.0597
261	78391286	4.9733e+07	1.49199e+10	677.074	97.8035
262	134116878	8.19416e+07	2.45825e+10	1063.49	97.6716
263	91840926	6.07307e+07	1.82192e+10	789.001	97.5523
264	92196476	5.86598e+07	1.75979e+10	714.645	97.165
265	81405100	5.73785e+07	1.72135e+10	672.931	97.4914
266	129103590	7.77764e+07	2.33329e+10	1066.62	97.6569
267	112846414	7.13699e+07	2.1411e+10	951.932	97.433
268	115402972	8.13929e+07	2.44179e+10	959.955	97.4511
269	89315156	6.03354e+07	1.81006e+10	719.313	96.9204
270	112239156	7.2759e+07	2.18277e+10	939.806	97.4392
271	100349910	6.93904e+07	2.08171e+10	872.097	97.5673
272	87944688	6.06242e+07	1.81873e+10	749.225	97.372
273	117241374	7.76578e+07	2.32973e+10	1011.92	97.1736
274	184053240	1.37888e+08	4.13664e+10	259.82	96.9148
275	24738682	1.86624e+07	5.59871e+09	524.556	95.3936
276	31805708	2.38888e+07	7.16664e+09	649.372	95.4958
277	67981610	2.85857e+07	8.57571e+09	3029.21	96.4087
278	11792174	2.48213e+06	7.44639e+08	3828.65	92.2627
279	18012196	2.85979e+06	8.57937e+08	4734.48	93.2044
280	10556252	1.8568e+06	5.57039e+08	2435.42	92.7179
281	15899140	2.89799e+06	8.69396e+08	3963.48	92.5625
282	10165134	1.35494e+06	4.06481e+08	2055	92.3733
283	12550380	2.35961e+06	7.07882e+08	3275.92	92.2324
284	13313802	2.72936e+06	8.18807e+08	4036.1	92.7877
285	12449482	1.93766e+06	5.81299e+08	2953.99	93.9956
286	9301600	6.66913e+06	2.00074e+09	1104.37	95.7885
287	10535632	7.82074e+06	2.34622e+09	1365.33	95.376
288	16683498	4.31334e+06	1.294e+09	6024.36	93.9499
289	15568076	1.34544e+07	4.03632e+09	935.248	95.148
290	10279422	7.94046e+06	2.38214e+09	530.476	95.287
291	10145460	8.31629e+06	2.49489e+09	636.939	95.8978
292	10530320	8.48558e+06	2.54568e+09	634.652	96.0212
293	8499046	7.04085e+06	2.11226e+09	538.581	95.7535
294	9293156	5.63343e+06	1.69003e+09	930.116	95.9253
295	10872370	6.67009e+06	2.00103e+09	1132.72	95.8132
296	10515558	7.14416e+06	2.14325e+09	1109.84	94.7876
297	11779410	9.38704e+06	2.81611e+09	679.136	95.9718
298	11843340	7.51525e+06	2.25457e+09	1092.27	95.4217
299	12909956	9.9639e+06	2.98917e+09	742.624	95.4492
300	11133430	4.66763e+06	1.40029e+09	622.65	95.0967
301	16317698	1.33436e+07	4.00309e+09	994.405	95.9149
302	10726572	7.60275e+06	2.28083e+09	1246.56	95.7791
303	13576658	1.07388e+07	3.22165e+09	784.903	94.7262
304	13205616	1.12953e+07	3.38858e+09	792.497	92.2049
305	77291538	2.99984e+07	8.99951e+09	3010.56	94.5249
306	79539792	3.63427e+07	1.09028e+10	3690.07	94.4301
307	11744442	1.8602e+06	5.58061e+08	2601.29	95.0261
308	12592412	2.27239e+06	6.81716e+08	3356.98	94.8874
309	63339972	2.30921e+07	6.92764e+09	2244.02	96.1912
310	75887808	3.07551e+07	9.22652e+09	3031.68	96.0819
311	3450170	2.83798e+06	8.51395e+08	436.99	94.6518
312	5882230	4.25671e+06	1.27701e+09	722.548	95.7961
313	6648078	5.31877e+06	1.59563e+09	893.184	95.9205
314	18002974	3.37566e+06	1.0127e+09	5068.68	94.2527
315	13159566	2.59452e+06	7.78355e+08	3916.45	94.3484
316	107764696	4.70615e+07	1.41184e+10	4831.73	94.2537
317	68377844	2.68209e+07	8.04628e+09	2715.37	95.8863
318	8231108	6.62759e+06	1.98828e+09	1107.18	95.4187
319	8275478	6.50046e+06	1.95014e+09	1101.18	95.4841
320	7697240	6.03917e+06	1.81175e+09	1024.46	96.0334
321	6796946	5.48483e+06	1.64545e+09	897.005	95.794
322	8766456	1.17312e+06	3.51935e+08	1706.01	94.3881
323	11997092	2.16432e+06	6.49295e+08	3470.82	93.5917
324	4408814	3.57087e+06	1.07126e+09	271.571	95.3542
325	6767032	5.62565e+06	1.6877e+09	436.199	95.7524
326	10197666	8.8558e+06	2.65674e+09	599.531	95.5077
327	9728100	7.88445e+06	2.36534e+09	599.172	95.7753
328	15010668	1.27519e+07	3.82558e+09	847.668	96.0361
329	8134628	6.80113e+06	2.04034e+09	516.42	95.8791
330	9594508	7.8609e+06	2.35827e+09	627.419	95.6673
331	12204474	9.56522e+06	2.86957e+09	630.26	95.3819
332	6457034	5.74277e+06	1.72283e+09	356.458	95.0956
333	7251976	6.03386e+06	1.81016e+09	441.283	95.4698
334	24589942	1.875e+07	5.625e+09	530.781	95.4981
335	91839046	4.25551e+07	1.27665e+10	4437.08	96.746
336	43247948	3.2991e+07	9.89729e+09	893.114	95.7964
337	71001692	2.68496e+07	8.05489e+09	2774.62	96.1876
338	83232472	3.72302e+07	1.11691e+10	3791.23	94.4604
339	112226216	5.0795e+07	1.52385e+10	5261.42	96.045
340	86337634	3.93587e+07	1.18076e+10	4074.03	95.8409
341	110079210	4.88659e+07	1.46598e+10	5152.97	96.0644
342	89630888	4.49744e+07	1.34923e+10	4687.61	96.6937
343	84269736	3.75883e+07	1.12765e+10	3830.23	96.0278
344	128684314	6.23562e+07	1.87069e+10	6706.24	95.9375
345	50268928	3.94213e+07	1.18264e+10	579.94	97.2107
346	45235078	3.23281e+07	9.69843e+09	490.853	96.3288
347	40927960	2.93344e+07	8.80033e+09	418.881	96.0721
348	59044866	4.33349e+07	1.30005e+10	625.256	96.6493
349	51348944	3.75615e+07	1.12685e+10	532.264	96.0705
350	70447056	5.01457e+07	1.50437e+10	728.252	96.2295
351	52618236	3.89043e+07	1.16713e+10	577.508	95.7977
352	51655302	3.88235e+07	1.1647e+10	560.103	96.9065
353	54052978	3.94082e+07	1.18225e+10	587.385	96.3905
354	57113962	3.94026e+07	1.18208e+10	610.913	96.6616
355	65056028	4.80941e+07	1.44282e+10	663.423	96.4035
356	70519658	5.26528e+07	1.57958e+10	775.643	96.6567
357	79212492	5.90275e+07	1.77083e+10	838.437	96.8302
358	79047972	5.75599e+07	1.7268e+10	828.722	96.57
359	59631146	4.29683e+07	1.28905e+10	630.185	96.1353
360	66212150	4.6649e+07	1.39947e+10	689.683	96.4747
361	61168532	4.54557e+07	1.36367e+10	662.914	97.0292
362	56304940	4.15962e+07	1.24789e+10	597.128	96.5717
363	72560344	5.28706e+07	1.58612e+10	785.773	96.9028
364	82117574	5.71252e+07	1.71376e+10	818.784	96.7817
365	68821368	5.00154e+07	1.50046e+10	725.619	97.14
366	79228382	5.56269e+07	1.66881e+10	798.852	96.6263
367	56667224	4.23325e+07	1.26997e+10	606.321	96.9082
368	50799322	3.74522e+07	1.12357e+10	541.787	97.0663
369	63460392	4.67323e+07	1.40197e+10	685.31	96.2512
370	76682500	5.5277e+07	1.65831e+10	801.892	96.4864
371	72216344	5.09158e+07	1.52748e+10	749.015	96.6788
372	87016030	5.70434e+07	1.7113e+10	868.058	96.4826
373	68262042	5.04147e+07	1.51244e+10	715.767	96.7151
374	52256248	3.57667e+07	1.073e+10	508.017	96.4085
375	80656160	6.02272e+07	1.80681e+10	866.591	96.6939
376	75463290	5.34736e+07	1.60421e+10	777.043	96.6682
377	93960342	6.9075e+07	2.07225e+10	987.76	96.691
378	62533626	4.50464e+07	1.35139e+10	673.532	96.733
379	59607048	4.46064e+07	1.33819e+10	652.087	96.6736
380	72962162	5.02671e+07	1.50801e+10	745.702	96.8154
381	44987762	3.21867e+07	9.65602e+09	482.672	96.5003
382	86431338	6.02448e+07	1.80734e+10	853.016	96.835
383	58519420	4.36107e+07	1.30832e+10	624.395	96.4288
384	54003330	3.8942e+07	1.16826e+10	583.082	96.6853
385	75918560	5.55305e+07	1.66591e+10	787.978	96.6621
386	56624670	3.81113e+07	1.14334e+10	588.015	95.8566
387	111646800	7.8719e+07	2.36157e+10	1141.43	97.0005
388	86089736	3.68341e+07	1.10502e+10	3815.49	94.8112
389	72986380	3.29105e+07	9.87316e+09	3480.09	94.7105
390	94423272	5.8818e+07	1.76454e+10	859.383	96.4787
391	159578326	1.25811e+08	3.77432e+10	229.429	96.8675
392	191669114	1.48855e+08	4.46564e+10	272.506	96.9207
393	259586582	2.00226e+08	6.00677e+10	371.133	96.9352
394	12491208	2.60567e+06	7.817e+08	3631.28	94.045
395	13034116	2.2117e+06	6.63511e+08	3200.75	94.4414
396	18943946	3.23101e+06	9.69304e+08	4706.2	94.2875
397	12667472	2.60201e+06	7.80602e+08	3325.13	92.7592
398	11942694	2.95269e+06	8.85806e+08	3027.55	93.4142
399	14075574	3.11131e+06	9.33392e+08	4796.45	92.9309
400	11107186	2.40235e+06	7.20705e+08	3704.08	92.6826
401	6604744	4.64212e+06	1.39264e+09	354.731	95.7532
402	5650610	4.42456e+06	1.32737e+09	332.896	95.6485
403	7656814	5.95923e+06	1.78777e+09	464.787	95.5972
404	9830340	7.6376e+06	2.29128e+09	565.493	95.759
405	6987832	4.50139e+06	1.35042e+09	348.317	95.8531
406	9863442	7.77711e+06	2.33313e+09	598.003	95.6052
407	9117240	6.93313e+06	2.07994e+09	539.185	95.5936
408	10834866	8.44016e+06	2.53205e+09	613.323	95.7945
409	8129526	5.57667e+06	1.673e+09	452.835	95.5195
410	12473436	9.56047e+06	2.86814e+09	757.922	96.0822
411	8444324	6.72482e+06	2.01745e+09	508.024	95.5726
412	10523606	8.79783e+06	2.63935e+09	650.315	95.573
413	10236212	7.19414e+06	2.15824e+09	523.477	95.4174
414	20348576	1.41546e+07	4.24637e+09	1042.36	95.9899
415	14450956	1.00103e+07	3.00308e+09	719.272	95.9417
416	69317774	2.92697e+07	8.78092e+09	2914.68	95.0772
417	86682560	4.31092e+07	1.29327e+10	4546.44	96.7939
418	90627030	4.46843e+07	1.34053e+10	4603.85	96.6652
419	86939048	4.15076e+07	1.24523e+10	4225.78	94.3513
420	88273412	4.02484e+07	1.20745e+10	3989.99	94.8721
421	15813904	3.48864e+06	1.04659e+09	4886.62	93.0782
422	16498366	3.37544e+06	1.01263e+09	4587.12	93.5953
423	85660436	4.12884e+07	1.23865e+10	4397.5	96.298
424	100021620	4.56232e+07	1.3687e+10	4824.23	96.3376
425	117573712	4.98992e+07	1.49698e+10	5083.4	94.6715
426	72334166	3.12667e+07	9.38002e+09	3169.43	95.2218
427	101165128	5.18246e+07	1.55474e+10	5393.99	96.1229
428	88024690	3.78215e+07	1.13465e+10	3920.94	95.9803
429	145069476	7.29788e+07	2.18936e+10	7665.49	96.1817
430	5091606	3.29942e+06	9.89827e+08	547.246	95.9624
431	5436288	3.72421e+06	1.11726e+09	658.413	96.2192
432	7727136	4.73624e+06	1.42087e+09	917.13	96.4714
433	6713048	4.2756e+06	1.28268e+09	834.295	96.4484
434	3951204	2.5905e+06	7.77151e+08	458.358	95.5871
435	9876874	6.15319e+06	1.84596e+09	594.069	96.4118
436	4011770	2.54341e+06	7.63024e+08	508.584	96.329
437	4861918	3.29722e+06	9.89166e+08	497.473	95.1095
438	7099250	4.7953e+06	1.43859e+09	730.782	95.7506
439	12945132	5.73814e+06	1.72144e+09	946.574	95.8136
440	5120796	3.41686e+06	1.02506e+09	642.041	96.2459
441	7506672	4.47878e+06	1.34363e+09	867.299	96.1471
442	6332800	4.12867e+06	1.2386e+09	812.139	96.2051
443	5546548	3.81072e+06	1.14322e+09	794.009	96.5172
444	13451652	7.8806e+06	2.36418e+09	770.205	96.3838
445	10845888	6.1272e+06	1.83816e+09	1262.21	96.3122
446	9759946	6.42731e+06	1.92819e+09	600.413	96.1613
447	10798024	7.38663e+06	2.21599e+09	707.855	96.2833
448	8169692	5.21105e+06	1.56332e+09	1072.78	96.5203
449	12204886	7.74961e+06	2.32488e+09	745.696	96.4539
450	48563952	3.21309e+07	9.63926e+09	442.85	96.3342
451	37476202	1.99862e+07	5.99587e+09	749.45	96.4319
452	36354780	2.38618e+07	7.15854e+09	366.252	96.123
453	56685908	3.53803e+07	1.06141e+10	533.522	95.9068
454	53006448	3.55703e+07	1.06711e+10	525.075	96.2231
455	50228634	3.23081e+07	9.69244e+09	461.117	96.2589
456	55381774	3.64333e+07	1.093e+10	522.932	95.9233
457	66315296	3.37477e+07	1.01243e+10	460.757	96.2461
458	81329358	5.2522e+07	1.57566e+10	764.38	96.2673
459	58099346	3.90981e+07	1.17294e+10	544.63	95.8635
460	73025904	4.88741e+07	1.46622e+10	700.472	96.2762
461	49551688	3.12077e+07	9.36232e+09	460.12	95.9365
462	75310252	4.32612e+07	1.29784e+10	632.584	96.3551
463	54498994	3.56041e+07	1.06812e+10	488.7	95.9694
464	54761324	3.70994e+07	1.11298e+10	535.806	95.9779
465	61423926	3.26476e+07	9.79427e+09	470.508	96.1178
466	80336768	5.15221e+07	1.54566e+10	749.514	96.2721
467	60877404	3.88101e+07	1.1643e+10	570.971	96.4334
468	51598836	3.26843e+07	9.8053e+09	411.882	95.7002
469	51478448	3.48312e+07	1.04493e+10	502.133	95.9943
470	84263150	5.34765e+07	1.60429e+10	784.062	96.2979
471	66765900	3.95225e+07	1.18567e+10	589.077	96.28
472	100220870	6.2338e+07	1.87014e+10	864.88	96.2763
473	93793886	6.00411e+07	1.80123e+10	851.662	96.5533
474	113154088	7.09836e+07	2.12951e+10	1011	96.4383
475	75263872	4.90092e+07	1.47028e+10	727.433	96.2247
476	70152604	4.47448e+07	1.34234e+10	655.308	96.2743
477	103288120	6.34367e+07	1.9031e+10	902.91	96.2624
478	93081792	5.58482e+07	1.67545e+10	787.204	96.1203
479	79156968	5.22672e+07	1.56801e+10	763.762	96.5715
480	91394146	5.92353e+07	1.77706e+10	847.868	96.2743
481	110972044	6.36087e+07	1.90826e+10	914.94	96.2592
482	105036264	6.4529e+07	1.93587e+10	901.309	95.9783
483	63294650	4.29955e+07	1.28987e+10	573.856	96.0465
484	87744938	5.42549e+07	1.62765e+10	782.447	96.3813
485	86307744	5.22228e+07	1.56668e+10	741.42	96.3473
486	130850970	7.62925e+07	2.28878e+10	1048.82	96.1355
487	92568044	6.18011e+07	1.85403e+10	870.205	96.5109
488	7593430	4.49756e+06	1.34927e+09	928.107	96.4071
489	22007198	1.36723e+07	4.10168e+09	499.568	96.7043
490	74136296	3.55907e+07	1.06772e+10	498.551	96.1097
491	7335008	4.44447e+06	1.33334e+09	869.289	95.9831
492	11002774	2.42207e+06	7.26621e+08	3591.71	93.5073
493	10995462	2.62156e+06	7.86469e+08	4032.47	93.4442
494	11238936	2.76558e+06	8.29675e+08	4308.18	93.7528
495	10162178	2.24249e+06	6.72746e+08	3501.48	91.2218
496	10658980	2.67755e+06	8.03266e+08	4161.94	93.5518
497	11031484	2.65302e+06	7.95905e+08	3917.8	93.7678
498	12874614	3.1494e+06	9.44821e+08	4717.1	93.816
499	75304416	3.23755e+07	9.71266e+09	3246.95	95.252
500	92194366	3.88929e+07	1.16679e+10	3853.91	95.6387
501	10568168	2.73327e+06	8.19982e+08	3960.72	93.4129
502	8258660	2.16834e+06	6.50501e+08	3116.46	92.7268
503	84128644	3.01307e+07	9.03922e+09	3143.18	93.0046
504	90459776	3.66905e+07	1.10072e+10	3691.81	95.7802
505	90555622	4.22308e+07	1.26693e+10	4214.13	95.593
506	75797102	3.47479e+07	1.04244e+10	3508.8	95.6959
507	90192634	3.94176e+07	1.18253e+10	3984.61	95.5807
508	85517666	4.05374e+07	1.21612e+10	4040.08	95.6232
509	93103210	4.41416e+07	1.32425e+10	4552.69	95.7601
510	11593968	6.74879e+06	2.02464e+09	1341.33	98.1897
511	15688472	1.03937e+07	3.11811e+09	988.853	98.3384
512	10695924	6.32154e+06	1.89646e+09	1259.54	98.2772
513	13489816	8.69859e+06	2.60958e+09	744.834	98.2132
514	13144640	8.79248e+06	2.63774e+09	772.691	98.2852
515	8001972	5.61269e+06	1.68381e+09	482.251	97.8301
516	9329392	6.27408e+06	1.88223e+09	583.693	98.2781
517	4397916	2.81994e+06	8.45983e+08	460.359	97.1482
518	9955694	6.68878e+06	2.00663e+09	629.734	98.3146
519	7442992	5.15616e+06	1.54685e+09	481.201	98.2311
520	9394688	5.44396e+06	1.63319e+09	1056.68	98.0811
521	8461442	5.10623e+06	1.53187e+09	863.671	97.3838
522	24587978	1.55903e+07	4.67709e+09	580.384	98.4131
523	17130856	9.02607e+06	2.70782e+09	1797.78	98.2275
524	13843994	8.98483e+06	2.69545e+09	869.386	98.3631
525	90140728	3.55758e+07	1.06727e+10	5034.88	98.7674
526	9018292	6.12266e+06	1.8368e+09	560.012	98.2279
527	90587102	5.47498e+07	1.64249e+10	783.984	97.7244
528	13171584	8.25766e+06	2.4773e+09	763.932	98.2311
529	37312424	2.33977e+07	7.01932e+09	879.858	98.4453
530	115259766	6.5424e+07	1.96272e+10	925.648	97.8917
531	46809122	3.23093e+07	9.6928e+09	459.222	97.9105
532	51182060	3.54423e+07	1.06327e+10	513.462	97.489
533	50157054	3.19997e+07	9.5999e+09	511.386	97.3863
534	63874536	3.8077e+07	1.14231e+10	561.957	97.6548
535	55350406	3.41994e+07	1.02598e+10	1243.13	98.5654
536	53796920	3.67119e+07	1.10136e+10	559.312	97.5595
537	80043560	5.07276e+07	1.52183e+10	768.025	97.9167
538	77303762	4.84527e+07	1.45358e+10	696.411	97.5874
539	80822886	5.07505e+07	1.52251e+10	760.098	97.6236
540	78591168	5.2928e+07	1.58784e+10	751.446	97.9598
541	137826792	8.17451e+07	2.45235e+10	1164.7	97.9178
542	78098602	5.43934e+07	1.6318e+10	763.79	97.8631
543	58054812	3.70709e+07	1.11213e+10	522.092	97.5086
544	71945078	4.55709e+07	1.36713e+10	664.952	97.6058
545	67802924	4.30156e+07	1.29047e+10	662.86	97.5077
546	66168656	4.14197e+07	1.24259e+10	604.865	97.4049
547	91279188	5.79674e+07	1.73902e+10	795.114	97.5823
548	100462028	6.24694e+07	1.87408e+10	895.249	98.3013
549	84520818	5.38157e+07	1.61447e+10	780.372	97.8654
550	130683426	8.11769e+07	2.43531e+10	1078.08	97.7176
551	80463290	5.18496e+07	1.55549e+10	724.556	97.757
552	68744024	4.11451e+07	1.23435e+10	595.62	97.6048
553	90875198	4.96169e+07	1.48851e+10	706.969	97.6509
554	98770232	6.06871e+07	1.82061e+10	862.53	97.6591
555	72486988	4.7999e+07	1.43997e+10	664.165	97.6562
556	83516476	4.87224e+07	1.46167e+10	692.537	97.4457
557	105469222	6.7618e+07	2.02854e+10	935.961	97.7877
558	90745708	6.0351e+07	1.81053e+10	870.299	98.3699
559	117273958	7.62442e+07	2.28733e+10	1079.6	98.177
560	98536306	6.67877e+07	2.00363e+10	924.523	97.7245
561	107785870	6.52409e+07	1.95723e+10	832.834	97.6766
562	8601052	5.73339e+06	1.72002e+09	1220.85	98.1153
563	121367302	7.02393e+07	2.10718e+10	957.445	97.8182
564	94239126	5.68906e+07	1.70672e+10	797.904	97.6545
565	258837858	2.13222e+08	6.39665e+10	385.886	96.62
566	242841332	1.76242e+08	5.28727e+10	324.446	97.1509
567	217749714	1.55883e+08	4.67648e+10	288.543	97.035
568	14362896	2.9025e+06	8.7075e+08	3807.67	93.5309
569	15146794	2.41716e+06	7.25148e+08	3201.73	93.7813
570	16060868	3.38631e+06	1.01589e+09	4629.05	93.4841
571	12603186	2.13044e+06	6.39133e+08	3072.6	93.5594
572	17832812	2.69934e+06	8.09801e+08	3703.05	93.6247
573	14706498	3.267e+06	9.80101e+08	4219.74	94.3698
574	15766552	3.61776e+06	1.08533e+09	4708.18	94.0776
575	13278834	2.21484e+06	6.64452e+08	2735.88	93.4661
576	12793726	2.09778e+06	6.29334e+08	2586.55	93.3594
577	17273050	4.50839e+06	1.35252e+09	5051.69	93.6011
578	17636924	3.33179e+06	9.99537e+08	4450.09	93.566
579	12236236	3.08901e+06	9.26702e+08	3493.26	93.4951
580	14821398	2.56939e+06	7.70816e+08	3294.71	92.354
581	18359904	3.5419e+06	1.06257e+09	5128.86	92.5583
582	14919166	2.58206e+06	7.74617e+08	3296.14	92.128
583	92224046	3.48413e+07	1.04524e+10	3431.48	94.8411
584	88136250	3.70175e+07	1.11052e+10	3723.33	95.2028
585	87312154	3.62244e+07	1.08673e+10	3622.29	95.3986
586	82861700	2.73648e+07	8.20944e+09	2631.45	95.4011
587	79080002	2.73781e+07	8.21342e+09	2606.66	96.0418
588	83109066	3.40866e+07	1.0226e+10	3401.93	94.9017
589	71247922	2.91708e+07	8.75125e+09	2891.4	94.6449
590	104278562	3.70048e+07	1.11014e+10	3623.68	94.5548
591	91003762	4.12577e+07	1.23773e+10	4140.41	94.8693
592	97179118	4.50562e+07	1.35169e+10	4547.03	94.6348
593	109068244	4.35347e+07	1.30604e+10	4272.33	95.8008
594	80711960	3.62142e+07	1.08643e+10	3629.03	95.4124
595	92957570	3.97002e+07	1.19101e+10	3981.56	94.7287
596	104657666	4.80676e+07	1.44203e+10	5085.6	95.3985
597	129216154	6.14408e+07	1.84322e+10	6832.23	95.5425
598	8393864	5.08208e+06	1.52462e+09	1105.68	98.022
599	14135936	9.02097e+06	2.70629e+09	839.454	98.1435
600	9923504	5.43561e+06	1.63068e+09	1128.89	98.2003
601	9776442	6.23314e+06	1.86994e+09	567.563	97.7863
602	10023498	5.55601e+06	1.6668e+09	978.97	97.9828
603	8908262	5.62384e+06	1.68715e+09	954.429	97.8859
604	14946154	8.98455e+06	2.69536e+09	801.48	98.2708
605	5412132	3.19606e+06	9.58818e+08	537.696	97.2979
606	7970126	4.92665e+06	1.478e+09	869.401	97.8499
607	8523012	5.20397e+06	1.56119e+09	466.66	97.7665
608	8118054	5.15688e+06	1.54706e+09	479.122	97.9131
609	12310872	7.69865e+06	2.30959e+09	691.451	98.0459
610	6196972	4.00374e+06	1.20112e+09	650.478	97.2348
611	15183446	8.69332e+06	2.608e+09	779.863	98.0532
612	11247784	6.91805e+06	2.07541e+09	641.71	98.1185
613	14591904	8.91293e+06	2.67388e+09	792.447	98.0734
614	5671398	3.59896e+06	1.07969e+09	589.812	97.0813
615	7221158	4.52992e+06	1.35898e+09	804.938	97.9109
616	20768252	1.27121e+07	3.81363e+09	1142.62	98.1308
617	9334948	5.64797e+06	1.69439e+09	433.051	96.9138
618	13348946	8.01564e+06	2.40469e+09	1634.53	98.0924
619	7597432	4.92362e+06	1.47709e+09	459.8	97.6811
620	6565666	4.67506e+06	1.40252e+09	358.533	97.4457
621	13625534	8.5803e+06	2.57409e+09	716.142	97.8519
622	18900618	1.10332e+07	3.30995e+09	968.985	98.0148
623	13293228	8.36108e+06	2.50833e+09	706.225	97.7094
624	7626176	5.11249e+06	1.53375e+09	439.448	97.7861
625	11325136	7.34042e+06	2.20213e+09	634.383	97.6106
626	10485406	6.6254e+06	1.98762e+09	600.551	97.9693
627	16587376	1.04008e+07	3.12025e+09	866.214	97.9886
628	82010666	2.90287e+07	8.70862e+09	4042.07	98.1681
629	119762774	3.89973e+07	1.16992e+10	5377.86	98.4628
630	69762796	4.49545e+07	1.34863e+10	658.757	98.2862
631	71890258	4.07184e+07	1.22155e+10	550.103	98.1173
632	64561758	3.89292e+07	1.16787e+10	570.185	97.9206
633	69324000	4.3217e+07	1.29651e+10	616.662	97.8261
634	84382972	4.94887e+07	1.48466e+10	739.787	98.0551
635	68045936	4.09869e+07	1.22961e+10	610.223	97.9592
636	33793928	2.34892e+07	7.04675e+09	345.851	97.6456
637	82076248	4.81593e+07	1.44478e+10	719.423	97.9886
638	70187284	4.19146e+07	1.25744e+10	641.469	98.117
639	36260280	2.39141e+07	7.17424e+09	386.031	97.5339
640	87268714	5.01281e+07	1.50384e+10	742.396	98.0679
641	89211148	5.49781e+07	1.64934e+10	786.742	98.1493
642	86066290	5.23663e+07	1.57099e+10	758.857	98.1279
643	80943048	4.8014e+07	1.44042e+10	700.897	97.9814
644	92718354	5.34509e+07	1.60353e+10	775.545	98.0117
645	63120380	4.04817e+07	1.21445e+10	589.714	97.7425
646	69684474	4.3282e+07	1.29846e+10	629.162	97.9662
647	78199700	4.45465e+07	1.3364e+10	672.122	97.9604
648	76827740	3.59125e+07	1.07737e+10	505.352	97.6785
649	68895914	4.68541e+07	1.40562e+10	674.752	97.9452
650	77143758	4.56058e+07	1.36818e+10	662.785	97.9369
651	51879438	3.33254e+07	9.99763e+09	512.111	97.551
652	123302532	7.58067e+07	2.2742e+10	1060.66	97.8207
653	69209332	4.25968e+07	1.2779e+10	612.685	97.9851
654	98195364	5.48905e+07	1.64672e+10	806.214	98.0636
655	88088096	4.8391e+07	1.45173e+10	710.187	97.8107
656	98390086	5.34093e+07	1.60228e+10	782.517	98.0795
657	90455582	4.42693e+07	1.32808e+10	669.803	98.097
658	70259660	4.5491e+07	1.36473e+10	648.665	97.9839
659	104496986	5.89756e+07	1.76927e+10	829.846	98.1379
660	66423242	4.01337e+07	1.20401e+10	560.212	97.5881
661	82326808	4.99457e+07	1.49837e+10	733.535	98.1177
662	89123354	5.44344e+07	1.63303e+10	778.236	97.8313
663	93298198	5.61485e+07	1.68445e+10	817.857	97.7625
664	94355078	5.83698e+07	1.75109e+10	829.626	97.727
665	53358504	3.38094e+07	1.01428e+10	478.122	97.6772
666	132031160	7.51215e+07	2.25364e+10	1076.22	98.0376
667	110815022	5.7045e+07	1.71135e+10	815.557	98.0751
668	76407556	4.34712e+07	1.30414e+10	661.094	97.7947
669	72907304	3.9101e+07	1.17303e+10	522.336	96.9124
670	102625006	5.9054e+07	1.77162e+10	861.488	98.0299
671	131035382	7.80788e+07	2.34236e+10	1094.18	98.2107
672	90455910	5.35112e+07	1.60534e+10	742.607	98.0775
673	58323462	3.32499e+07	9.97496e+09	492.413	97.8802
674	231658730	1.57265e+08	4.71794e+10	260.011	95.93
675	5124792	3.43638e+06	1.03091e+09	744.138	97.2431
676	4419558	2.94322e+06	8.82965e+08	634.916	97.527
677	3193628	1.79809e+06	5.39426e+08	255.79	96.0357
678	7043540	4.74128e+06	1.42238e+09	1023.02	97.6209
679	7181414	5.16384e+06	1.54915e+09	500.999	97.3522
680	8699972	5.87277e+06	1.76183e+09	576.156	97.7668
681	8948198	3.44711e+06	1.03413e+09	640.64	97.8814
682	6355474	4.20416e+06	1.26125e+09	908.938	97.4004
683	9224774	6.22274e+06	1.86682e+09	626.992	97.8495
684	7101770	4.52192e+06	1.35658e+09	983.831	97.5416
685	6267104	3.9591e+06	1.18773e+09	840.498	97.6697
686	6272292	3.97565e+06	1.19269e+09	836.81	97.5228
687	7323074	5.09758e+06	1.52928e+09	504.246	97.5192
688	3514010	2.72979e+06	8.18936e+08	254.848	97.7114
689	7663070	5.18271e+06	1.55481e+09	1140.2	97.5444
690	5038386	3.63194e+06	1.08958e+09	341.159	97.5545
691	5205896	3.7866e+06	1.13598e+09	828.04	97.6657
692	4757190	3.06621e+06	9.19862e+08	643.7	97.5089
693	15473962	7.10988e+06	2.13296e+09	1398.72	97.3622
694	6478102	4.56429e+06	1.36929e+09	429.045	97.5987
695	6814250	4.91315e+06	1.47394e+09	462.522	97.8112
696	7591226	5.25445e+06	1.57633e+09	515.779	97.5657
697	8546054	5.12478e+06	1.53743e+09	1071.67	97.6403
698	6249304	3.65354e+06	1.09606e+09	758.52	97.7054
699	8731620	5.28794e+06	1.58638e+09	481.986	97.1638
700	8944510	5.01057e+06	1.50317e+09	578.257	96.3787
701	5625038	3.97047e+06	1.19114e+09	377.015	97.3862
702	12075930	8.10837e+06	2.43251e+09	820.316	97.4955
703	10239532	5.55068e+06	1.6652e+09	1155.84	97.4724
704	10003474	6.44614e+06	1.93384e+09	632.459	97.7702
705	12498850	8.16917e+06	2.45075e+09	804.828	97.7609
706	10665320	6.98811e+06	2.09643e+09	703.839	97.6913
707	10066182	6.10388e+06	1.83116e+09	1119.61	97.2102
708	5178216	3.79876e+06	1.13963e+09	337.877	97.1266
709	8000226	5.37744e+06	1.61323e+09	509.599	97.2954
710	6744514	4.84701e+06	1.4541e+09	462.522	97.3619
711	6453366	4.65783e+06	1.39735e+09	429.177	97.4626
712	7955532	5.495e+06	1.6485e+09	538.222	97.5338
713	10773946	2.50535e+06	7.51605e+08	3034.55	93.812
714	11860294	2.88607e+06	8.65822e+08	3539.48	94.1631
715	13030158	8.07857e+06	2.42357e+09	796.441	97.5365
716	12525664	1.76325e+06	5.28974e+08	2637.5	92.0696
717	16769810	2.53615e+06	7.60844e+08	3985.92	91.6424
718	14326836	2.50151e+06	7.50454e+08	3722.29	93.4512
719	14090578	2.2816e+06	6.8448e+08	2595.43	94.2105
720	15127928	2.83059e+06	8.49176e+08	4178.98	93.95
721	13383048	1.0326e+07	3.0978e+09	733.527	95.1756
722	10706136	8.42899e+06	2.5287e+09	593.277	94.5686
723	15312692	1.20824e+07	3.62472e+09	844.044	95.1095
724	14060516	1.0761e+07	3.2283e+09	771.101	94.8612
725	75486586	2.69933e+07	8.09799e+09	2785.67	95.6569
726	72540748	2.78748e+07	8.36244e+09	2824.97	95.5411
727	83153494	3.06037e+07	9.1811e+09	3156.54	95.6279
728	13836944	1.96787e+06	5.90362e+08	2453.46	93.126
729	94474240	3.70908e+07	1.11272e+10	3876.08	95.9752
730	89007428	2.44518e+07	7.33554e+09	2397.84	95.1156
731	95979172	4.08722e+07	1.22617e+10	4363.68	95.2004
732	76246246	2.40192e+07	7.20576e+09	2340.12	95.35
733	14296630	1.10456e+07	3.31369e+09	786.867	95.0943
734	112358354	4.20012e+07	1.26004e+10	4383.92	95.6428
735	119728626	4.60345e+07	1.38104e+10	4803.19	96.0788
736	77139342	5.14427e+07	1.54328e+10	736.269	97.6468
737	98049060	4.28791e+07	1.28637e+10	4550.03	95.7813
738	125408662	4.81803e+07	1.44541e+10	5038.94	96.0837
739	118657778	4.97532e+07	1.4926e+10	5141.37	96.1592
740	41397534	2.34636e+07	7.03909e+09	326.621	97.1271
741	55126072	3.68625e+07	1.10588e+10	552.393	98.0001
742	64104614	4.28958e+07	1.28687e+10	598.547	97.3066
743	42247834	2.44963e+07	7.34888e+09	331.617	96.9223
744	78366580	4.60604e+07	1.38181e+10	680.824	97.9823
745	76347694	4.81939e+07	1.44582e+10	735.118	97.915
746	78290980	5.20374e+07	1.56112e+10	714.432	97.5627
747	74398542	4.49095e+07	1.34729e+10	601.197	97.2061
748	60231920	4.01174e+07	1.20352e+10	548.125	97.5719
749	72764368	4.8995e+07	1.46985e+10	673.168	97.4819
750	62291866	4.2922e+07	1.28766e+10	606.36	97.4392
751	38393724	2.41004e+07	7.23011e+09	346.536	97.3529
752	91472514	5.5808e+07	1.67424e+10	778.187	97.651
753	58457210	4.16322e+07	1.24896e+10	585.721	97.5463
754	75781080	5.0053e+07	1.50159e+10	721.956	97.6629
755	82315240	5.23062e+07	1.56919e+10	770.136	97.6364
756	66505458	4.36151e+07	1.30845e+10	590.929	97.6331
757	63989404	4.33688e+07	1.30107e+10	599.774	97.3932
758	81788112	5.2614e+07	1.57842e+10	728.808	97.4748
759	67352948	4.56661e+07	1.36998e+10	635.708	97.6918
760	89582578	5.97883e+07	1.79365e+10	851.569	97.4178
761	83772396	5.33492e+07	1.60047e+10	775.617	96.9865
762	65630176	4.19803e+07	1.25941e+10	609.8	97.5132
763	125496054	7.63928e+07	2.29178e+10	965.995	97.2315
764	72632660	4.49626e+07	1.34888e+10	693.567	97.9455
765	50099316	3.23878e+07	9.71633e+09	450.833	97.3866
766	57531022	3.62606e+07	1.08782e+10	515.839	97.4301
767	82071160	5.27575e+07	1.58273e+10	743.387	97.467
768	83356278	5.31284e+07	1.59385e+10	772.368	97.5169
769	100224526	6.42804e+07	1.92841e+10	890.637	97.6237
770	86406158	5.44124e+07	1.63237e+10	819.399	97.8549
771	83610566	5.27656e+07	1.58297e+10	757.571	97.8639
772	80620000	5.34157e+07	1.60247e+10	776.708	97.7855
773	86451154	5.86145e+07	1.75844e+10	832.49	97.5218
774	73668720	4.8716e+07	1.46148e+10	666.034	97.3165
775	88162616	5.73025e+07	1.71908e+10	827.136	97.6656
776	74918330	5.02499e+07	1.5075e+10	731.655	97.3204
777	86470248	5.46928e+07	1.64078e+10	795.842	97.6464
778	86838072	5.22633e+07	1.5679e+10	761.525	97.7068
779	70564036	4.4271e+07	1.32813e+10	675.588	97.8335
780	78036716	5.01529e+07	1.50459e+10	689.92	97.372
781	96903310	6.55051e+07	1.96515e+10	917.065	97.4609
782	80811476	4.68302e+07	1.40491e+10	710.828	97.552
783	86578988	5.48639e+07	1.64592e+10	795.313	97.8544
784	84741560	5.11094e+07	1.53328e+10	681.411	97.4147
785	72260226	4.5374e+07	1.36122e+10	606.265	97.2501
786	80700054	5.16125e+07	1.54837e+10	685.965	97.3914
787	74694722	4.92473e+07	1.47742e+10	666.386	97.7114
788	90845788	6.28752e+07	1.88626e+10	898.626	97.6138
789	89110882	5.91936e+07	1.77581e+10	815.437	97.6794
790	87966098	5.79465e+07	1.73839e+10	853.799	97.2841
791	70916690	4.42253e+07	1.32676e+10	654.615	97.6111
792	79304812	4.89338e+07	1.46801e+10	742.209	98.0003
793	262793088	1.88605e+08	5.65815e+10	360.036	95.7091
794	283443328	2.14187e+08	6.4256e+10	398.685	95.8887
795	212567746	1.75615e+08	5.26844e+10	338.947	97.406
796	231374760	1.9083e+08	5.72491e+10	367.216	97.3967
797	15158630	2.69773e+06	8.09319e+08	3729.37	92.9011
798	15340724	2.76175e+06	8.28525e+08	3905.29	92.8388
799	82330598	3.89272e+07	1.16781e+10	3950.91	95.1167
800	76271150	2.8216e+07	8.46481e+09	2739.27	95.926
801	112934248	5.37091e+07	1.61127e+10	5601.58	94.75
802	106028916	4.88599e+07	1.4658e+10	5005.23	95.8014
803	17917226	4.30233e+06	1.2907e+09	5862.06	94.2449
804	12819206	2.54755e+06	7.64265e+08	3040.05	94.3967
805	12693702	3.29436e+06	9.88307e+08	4408.31	94.5353
806	17307702	4.55101e+06	1.3653e+09	6201.48	94.2789
807	14220586	2.49425e+06	7.48275e+08	2819.85	93.9879
808	15425110	2.52546e+06	7.57638e+08	2638.46	93.2865
809	10175312	8.02607e+06	2.40782e+09	618.433	93.9751
810	9919786	7.82706e+06	2.34812e+09	607.167	94.0929
811	8238512	6.65945e+06	1.99783e+09	517.047	92.7437
812	14444724	1.0596e+07	3.17879e+09	800.044	95.2339
813	11485646	8.63106e+06	2.58932e+09	660.712	94.8851
814	10959602	8.68183e+06	2.60455e+09	636.721	95.1926
815	10771352	8.468e+06	2.5404e+09	626.156	94.9756
816	10430592	8.34798e+06	2.50439e+09	614.732	94.2724
817	13988920	1.07254e+07	3.21761e+09	809.622	94.4315
818	11797592	8.80459e+06	2.64138e+09	675.169	92.5608
819	16091060	1.32133e+07	3.964e+09	973.637	95.5049
820	8524942	6.06157e+06	1.81847e+09	949.445	95.3639
821	8780082	6.27105e+06	1.88132e+09	963.794	95.0302
822	11080978	8.1043e+06	2.43129e+09	1304.99	95.5751
823	10706204	8.40181e+06	2.52054e+09	578.066	95.1372
824	7804220	6.04441e+06	1.81332e+09	956.358	95.2107
825	9276148	7.56403e+06	2.26921e+09	1189.01	95.1364
826	9228514	7.21768e+06	2.1653e+09	1155.49	95.1906
827	13114012	9.6637e+06	2.89911e+09	1553.42	94.2537
828	7525906	5.68482e+06	1.70545e+09	386.956	94.9658
829	9285630	6.9588e+06	2.08764e+09	1082.22	95.2342
830	17217918	1.31415e+07	3.94245e+09	912.54	95.4229
831	15728034	1.19377e+07	3.58132e+09	2007.74	93.338
832	14623618	1.22365e+07	3.67095e+09	842.072	95.1187
833	21030678	1.57726e+07	4.73179e+09	1104.14	95.3012
834	13127572	1.00391e+07	3.01173e+09	715.329	95.0466
835	18846662	1.39111e+07	4.17334e+09	996.538	95.5462
836	77627010	3.12676e+07	9.38029e+09	3388.62	96.7248
837	17017426	1.24863e+07	3.74589e+09	888.57	95.408
838	86429030	3.16178e+07	9.48533e+09	3098.75	96.4666
839	94762214	3.13986e+07	9.41959e+09	3068.38	96.3117
840	93185042	3.86308e+07	1.15892e+10	4008.64	95.672
841	90337512	3.77981e+07	1.13394e+10	3889.61	95.7751
842	43426276	3.3408e+07	1.00224e+10	925.013	95.059
843	51716164	4.01254e+07	1.20376e+10	1105.05	95.3785
844	4354608	3.25847e+06	9.77541e+08	504.672	94.987
845	35022672	2.10765e+07	6.32296e+09	306.76	97.3643
846	59045110	3.42544e+07	1.02763e+10	507.682	98.0481
847	42375852	2.72816e+07	8.18448e+09	395.08	97.5824
848	55009056	3.37307e+07	1.01192e+10	367.659	97.847
849	62070922	3.98905e+07	1.19671e+10	575.784	97.9477
850	68129010	3.97462e+07	1.19239e+10	551.725	97.9928
851	62484504	3.91661e+07	1.17498e+10	555.958	97.9779
852	74733716	4.70653e+07	1.41196e+10	673.415	97.861
853	76644014	4.87293e+07	1.46188e+10	694.522	97.8377
854	66929974	4.13569e+07	1.24071e+10	606.822	97.7995
855	59339078	3.38661e+07	1.01598e+10	484.509	97.5965
856	59088274	3.59455e+07	1.07836e+10	518.341	97.6882
857	80178020	5.05641e+07	1.51692e+10	735.062	97.9829
858	67506840	4.10442e+07	1.23133e+10	432.342	97.5683
859	74517508	4.60808e+07	1.38242e+10	673.338	98.008
860	52731364	3.13599e+07	9.40798e+09	484.247	98.0848
861	39314292	2.47292e+07	7.41876e+09	297.015	97.3022
862	73645750	4.6632e+07	1.39896e+10	617.295	97.4536
863	83950104	5.04837e+07	1.51451e+10	726.244	97.9737
864	116950778	7.14157e+07	2.14247e+10	1043.22	98.0918
865	76898252	4.78443e+07	1.43533e+10	684.74	97.8107
866	80205092	4.99536e+07	1.49861e+10	729.005	97.7571
867	119510718	6.79039e+07	2.03712e+10	754.383	97.9036
868	76888278	4.63065e+07	1.3892e+10	689.616	97.8028
869	121837134	6.81666e+07	2.045e+10	977.401	97.9705
870	76096734	4.54759e+07	1.36428e+10	685.046	97.8068
871	103040960	6.09691e+07	1.82907e+10	875.43	98.0929
872	93263350	5.63608e+07	1.69083e+10	799.121	98.163
873	96594218	5.99053e+07	1.79716e+10	870.491	97.8307
874	90533840	5.64262e+07	1.69279e+10	787.851	97.6755
875	64988152	3.89875e+07	1.16963e+10	476.765	97.5004
876	82996448	5.35889e+07	1.60767e+10	779.402	98.1687
877	108740626	6.256e+07	1.8768e+10	891.536	97.9078
878	120964650	6.31074e+07	1.89322e+10	918.511	98.0755
879	103199344	5.94003e+07	1.78201e+10	787.158	97.601
880	99938344	6.20935e+07	1.8628e+10	825.375	97.596
881	116683052	6.85673e+07	2.05702e+10	999.891	97.9556
882	13677078	2.30879e+06	6.92637e+08	3220.95	93.4842
883	7247040	5.96945e+06	1.79083e+09	952.439	95.442
884	9648338	7.63253e+06	2.28976e+09	1211.62	96.0525
885	7941724	3.71806e+06	1.11542e+09	579.672	94.9152
886	10252516	6.22016e+06	1.86605e+09	986.148	95.7558
887	9378198	7.45598e+06	2.23679e+09	1163.91	95.9712
888	11674258	8.92825e+06	2.67847e+09	1418.12	96.0198
889	17954786	6.15895e+06	1.84768e+09	942.621	95.5268
890	5161330	4.20997e+06	1.26299e+09	633.602	95.4737
891	19405816	3.8803e+06	1.16409e+09	4808.13	94.257
892	14149302	2.77023e+06	8.31069e+08	4058.13	93.9297
893	16386314	3.08121e+06	9.24364e+08	4484.09	93.8704
894	14127264	3.09072e+06	9.27216e+08	4314.65	92.5237
895	13641488	2.62036e+06	7.86108e+08	3922.37	93.8177
896	6237460	5.28486e+06	1.58546e+09	356.254	95.3724
897	5603898	4.6076e+06	1.38228e+09	320.366	95.7277
898	12880348	1.03887e+07	3.11662e+09	745.778	95.4459
899	10523370	8.03762e+06	2.41129e+09	625.139	95.8911
900	11186748	9.03952e+06	2.71186e+09	1385.75	95.4993
901	11139516	9.31226e+06	2.79368e+09	659.044	95.3105
902	10938818	8.73313e+06	2.61994e+09	646.378	95.8947
903	10237090	8.16775e+06	2.45033e+09	624.46	96.0436
904	11035106	9.12951e+06	2.73885e+09	667.356	96.0234
905	21929436	1.72924e+07	5.18773e+09	1228.8	96.0595
906	87097996	3.36108e+07	1.00832e+10	3430.36	96.1185
907	77625990	3.59545e+07	1.07863e+10	3826.75	94.7637
908	85903884	3.98922e+07	1.19677e+10	4177.01	94.9613
909	82509002	3.15044e+07	9.45133e+09	3364.76	92.6439
910	91160324	4.11368e+07	1.2341e+10	4247.5	94.8984
911	110289492	4.82206e+07	1.44662e+10	5103.21	95.7586
912	52441740	4.48941e+07	1.34682e+10	713.651	95.6415
913	17798328	1.19517e+07	3.58552e+09	1898.09	95.9512
914	93576260	2.81278e+07	8.43835e+09	3968.91	98.0488
915	172211070	1.35656e+08	4.06969e+10	249.486	96.7483
916	166637634	1.27716e+08	3.83148e+10	246.494	97.202
917	61361518	4.13745e+07	1.24124e+10	584.831	97.4766
918	75503226	4.91819e+07	1.47546e+10	677.632	97.1607
919	57239548	3.7568e+07	1.12704e+10	573.292	97.5661
920	66666820	4.29908e+07	1.28972e+10	651.682	97.8833
921	64171190	4.11278e+07	1.23383e+10	580.725	97.5203
922	44560116	3.04075e+07	9.12224e+09	385.144	97.0096
923	80516682	5.18124e+07	1.55437e+10	751.747	97.1365
924	71995922	4.77868e+07	1.4336e+10	682.908	97.1577
925	51890108	3.52995e+07	1.05899e+10	509.907	97.2637
926	73244948	4.78619e+07	1.43586e+10	670.098	97.5783
927	77388132	5.00357e+07	1.50107e+10	722.318	96.9563
928	63168700	4.24969e+07	1.27491e+10	627.884	97.6029
929	75798082	5.02798e+07	1.50839e+10	760.717	97.2663
930	71977194	4.40152e+07	1.32046e+10	651.576	97.4436
931	90002180	5.56051e+07	1.66815e+10	794.941	97.2668
932	61585344	3.89933e+07	1.1698e+10	597.156	97.3633
933	104736898	6.88871e+07	2.06661e+10	999.166	97.4903
934	85358596	5.41621e+07	1.62486e+10	764.612	97.5371
935	69068938	4.31784e+07	1.29535e+10	643.144	97.4365
936	74988074	4.75868e+07	1.4276e+10	712.586	97.2683
937	107876470	7.08534e+07	2.1256e+10	1018.74	97.4865
938	81825482	5.23372e+07	1.57012e+10	797.673	97.4018
939	70036520	4.78168e+07	1.4345e+10	706.875	97.511
940	59523024	3.94131e+07	1.18239e+10	589.655	97.5844
941	86592770	5.53927e+07	1.66178e+10	798.176	97.2523
942	75204812	5.0161e+07	1.50483e+10	737.188	97.1913
943	76334456	4.31833e+07	1.2955e+10	618.699	97.1734
944	101628980	6.10332e+07	1.831e+10	868.493	97.0462
945	70379878	4.69952e+07	1.40986e+10	688.558	96.9732
946	69681410	3.66969e+07	1.10091e+10	539.794	97.1319
947	175163126	1.49336e+08	4.48008e+10	281.018	97.0068
948	9577446	2.71111e+06	8.13333e+08	3350.23	94.1906
949	12821920	2.94941e+06	8.84824e+08	4318.6	94.0823
950	13607754	4.20061e+06	1.26018e+09	5650.74	94.4891
951	11838380	2.84966e+06	8.54898e+08	4152.34	94.5343
952	13650710	3.69715e+06	1.10914e+09	5040.7	93.9739
953	13308002	3.57652e+06	1.07295e+09	4934.83	94.0966
954	13465794	4.17384e+06	1.25215e+09	3621.65	93.8571
955	9850422	2.96999e+06	8.90998e+08	2485.3	93.8657
956	70984224	3.30587e+07	9.9176e+09	3124.68	96.2687
957	96982486	4.74214e+07	1.42264e+10	4573.9	96.2835
958	61486506	2.77797e+07	8.33391e+09	2652.26	95.5432
959	100214036	4.88811e+07	1.46643e+10	4846.3	96.4651
960	67823826	3.27403e+07	9.82208e+09	3158.69	96.0138
961	93252364	4.51578e+07	1.35473e+10	4547.72	96.5633
962	78698390	3.89574e+07	1.16872e+10	4008.64	96.0022
963	86381004	4.18629e+07	1.25589e+10	4197.97	95.435
964	80264236	3.71297e+07	1.11389e+10	3670.59	95.6116
965	104883754	5.07116e+07	1.52135e+10	5231.47	96.0716
966	40224664	3.52696e+07	1.05809e+10	925.154	94.2019
967	211863214	1.67499e+08	5.02496e+10	322.68	96.9074
968	9217752	5.51814e+06	1.65544e+09	1083.42	97.4066
969	5813498	3.5216e+06	1.05648e+09	670.715	96.721
970	8886362	5.53509e+06	1.66053e+09	1091.9	97.2618
971	12644908	7.63901e+06	2.2917e+09	668.895	97.5879
972	8603216	4.80574e+06	1.44172e+09	930.598	97.3115
973	9303746	5.99829e+06	1.79949e+09	585.864	97.3525
974	8231142	5.35033e+06	1.6051e+09	956.345	97.0071
975	6236144	3.97709e+06	1.19313e+09	768.158	97.4704
976	4774930	3.28535e+06	9.85606e+08	610.077	97.1222
977	7124972	4.52827e+06	1.35848e+09	826.982	97.3941
978	7996000	5.06348e+06	1.51904e+09	471.285	97.2855
979	6676392	4.42548e+06	1.32765e+09	651.771	96.5832
980	6567622	4.23712e+06	1.27114e+09	778.635	97.0481
981	9706752	5.82714e+06	1.74814e+09	1181.21	97.5027
982	13981576	8.00033e+06	2.4001e+09	620.145	97.0962
983	8603648	5.29979e+06	1.58994e+09	519.619	97.5189
984	10220256	6.76088e+06	2.02826e+09	636.76	97.0806
985	9564140	5.88383e+06	1.76515e+09	595.248	97.5545
986	10829044	6.95007e+06	2.08502e+09	669.528	97.5546
987	12682340	7.99058e+06	2.39717e+09	698.611	97.5347
988	8820114	5.63428e+06	1.69028e+09	580.671	97.716
989	8323600	3.62783e+06	1.08835e+09	281.047	97.9283
990	13246076	8.40344e+06	2.52103e+09	730.608	97.6464
991	7042360	4.72213e+06	1.41664e+09	496.463	97.7499
992	6090528	4.25931e+06	1.27779e+09	335.805	97.0197
993	26690344	8.98901e+06	2.6967e+09	720.835	97.4974
994	9310964	3.99234e+06	1.1977e+09	283.972	97.7267
995	13408550	4.47074e+06	1.34122e+09	302.41	97.6314
996	85244028	3.01929e+07	9.05788e+09	3979.07	97.9474
997	11415768	4.14802e+06	1.24441e+09	315.478	97.8465
998	6472986	4.64021e+06	1.39206e+09	430.483	97.4775
999	7364448	5.08103e+06	1.52431e+09	422.004	97.0446
1000	20619080	1.23057e+07	3.6917e+09	1086.03	97.6285
1001	89815446	5.39125e+07	1.61738e+10	747.454	97.1626
1002	63209502	3.78176e+07	1.13453e+10	525.189	97.4033
1003	72225528	4.67005e+07	1.40102e+10	646.831	97.0749
1004	81235552	3.35339e+07	1.00602e+10	423.619	97.4253
1005	63599696	4.05632e+07	1.21689e+10	570.555	97.5715
1006	56658304	3.59618e+07	1.07886e+10	510.569	97.1266
1007	74655118	4.56849e+07	1.37055e+10	652.269	97.4335
1008	84933176	5.40518e+07	1.62155e+10	767.888	97.4671
1009	10590898	4.02418e+06	1.20725e+09	306.625	97.7941
1010	85376574	5.04044e+07	1.51213e+10	710.224	97.5358
1011	15446114	4.87658e+06	1.46297e+09	311.759	97.8599
1012	77764516	4.89165e+07	1.46749e+10	692.334	97.148
1013	127443202	5.18888e+07	1.55666e+10	7221.15	98.1163
1014	88761456	5.36579e+07	1.60974e+10	748.515	97.36
1015	90914590	5.41457e+07	1.62437e+10	778.481	97.0518
1016	93013612	5.40544e+07	1.62163e+10	763.606	97.4785
1017	103322334	6.46209e+07	1.93863e+10	927.567	97.6098
1018	76875064	4.98891e+07	1.49667e+10	716.847	97.6972
1019	78690428	4.88397e+07	1.46519e+10	708.387	97.2001
1020	95066056	5.66991e+07	1.70097e+10	826.404	97.3174
1021	134040112	7.1597e+07	2.14791e+10	1014.13	97.294
1022	78314988	3.07718e+07	9.23154e+09	4247.73	97.9952
1023	140315102	8.62331e+07	2.58699e+10	1172.86	97.3642
1024	53083960	3.3697e+07	1.01091e+10	488.564	97.4981
1025	73591650	4.66888e+07	1.40066e+10	654.271	97.2464
1026	71919330	4.57825e+07	1.37347e+10	658.264	97.483
1027	50568742	3.33274e+07	9.99823e+09	459.574	97.1283
1028	73208272	4.60899e+07	1.3827e+10	635.171	97.3808
1029	58241356	3.70046e+07	1.11014e+10	572.365	97.6615
1030	86174676	5.13481e+07	1.54044e+10	734.65	97.7103
1031	63785174	4.03785e+07	1.21136e+10	590.058	97.2945
1032	75464876	4.72422e+07	1.41727e+10	667.32	97.5629
1033	56611912	3.72872e+07	1.11861e+10	564.48	97.7135
1034	100848786	6.33552e+07	1.90066e+10	879.043	97.1349
1035	88799212	5.70935e+07	1.71281e+10	783.245	97.4106
1036	63858198	3.97483e+07	1.19245e+10	619.175	97.6212
1037	69823320	4.52144e+07	1.35643e+10	661	97.7687
1038	56803564	3.54623e+07	1.06387e+10	516.194	97.288
1039	78295554	4.72975e+07	1.41892e+10	655.117	97.5813
1040	87468590	5.37234e+07	1.6117e+10	769.81	97.5262
1041	66646942	4.17818e+07	1.25345e+10	617.921	97.8504
1042	55789276	3.56748e+07	1.07024e+10	540.745	97.4746
1043	76737228	4.665e+07	1.3995e+10	658.124	97.6458
1044	84277528	5.42443e+07	1.62733e+10	745.62	97.0917
1045	83559218	5.21919e+07	1.56576e+10	727.393	97.6845
1046	77455392	4.91349e+07	1.47405e+10	691.006	97.2853
1047	70016820	4.27712e+07	1.28314e+10	616.617	97.393
1048	88277598	5.36989e+07	1.61097e+10	756.289	97.7603
1049	96176562	5.97838e+07	1.79351e+10	834.08	97.4892
1050	60430136	3.69099e+07	1.1073e+10	512.268	97.3496
1051	116211214	7.31863e+07	2.19559e+10	1001.16	97.2601
1052	119934790	6.48432e+07	1.9453e+10	915.007	97.6398
1053	122994756	6.75637e+07	2.02691e+10	898.355	97.5219
1054	110155642	6.16569e+07	1.84971e+10	864.416	97.3845
1055	367809302	2.55365e+08	7.66095e+10	485.088	97.0087
1056	15281618	5.22649e+06	1.56795e+09	5679.05	94.062
1057	15066638	4.57992e+06	1.37398e+09	5074.72	94.0588
1058	14304512	4.47932e+06	1.3438e+09	4281.34	93.8504
1059	12386180	4.23459e+06	1.27038e+09	4701.98	93.9659
1060	12347338	3.53401e+06	1.0602e+09	3782.57	94.0237
1061	11305424	3.62428e+06	1.08728e+09	3418.84	93.8418
1062	90703706	4.17937e+07	1.25381e+10	4222.46	95.5554
1063	112594718	4.47715e+07	1.34314e+10	4732.76	95.4168
1064	92671558	2.74627e+07	8.2388e+09	3584.08	96.8718
1065	112960360	5.15735e+07	1.54721e+10	5441.7	94.5865
1066	50916950	3.2964e+07	9.88921e+09	484.26	96.5198
1067	15053228	3.64638e+06	1.09391e+09	4314.95	93.5988
1068	14678864	4.05348e+06	1.21604e+09	4780.64	92.8005
1069	15024468	4.18493e+06	1.25548e+09	4819.13	93.547
1070	72870786	3.42903e+07	1.02871e+10	3347.68	95.6219
1071	87312876	3.76701e+07	1.1301e+10	3688.07	95.8795
1072	103418104	4.71924e+07	1.41577e+10	4722.19	95.6462
1073	6975940	4.25363e+06	1.27609e+09	794.109	96.8321
1074	8096876	5.04838e+06	1.51451e+09	942.406	97.0868
1075	7549882	4.60617e+06	1.38185e+09	845.585	96.8831
1076	108859804	5.03648e+07	1.51094e+10	4959.91	95.8099
1077	6515858	3.97567e+06	1.1927e+09	666.515	96.8913
1078	57680634	3.70615e+07	1.11184e+10	508.1	96.9453
1079	35892538	2.14152e+07	6.42456e+09	293.659	96.9469
1080	42645736	2.63476e+07	7.90427e+09	396.946	97.0113
1081	42577202	2.7578e+07	8.27341e+09	411.13	96.2526
1082	58802966	3.73699e+07	1.1211e+10	525.881	97.0581
1083	70199742	4.37528e+07	1.31258e+10	576.775	96.8481
1084	52443450	3.4622e+07	1.03866e+10	489.906	97.1065
1085	71356292	3.62343e+07	1.08703e+10	467.591	96.9121
1086	72349886	4.52545e+07	1.35763e+10	635.002	96.8595
1087	75318108	4.72579e+07	1.41774e+10	645.777	97.1507
1088	74499416	4.806e+07	1.4418e+10	650.306	96.7084
1089	71630494	4.14816e+07	1.24445e+10	616.486	96.737
1090	86569080	5.41903e+07	1.62571e+10	738.679	96.7689
1091	81844322	5.32688e+07	1.59807e+10	731.678	96.5028
1092	52632192	3.21398e+07	9.64195e+09	449.074	96.9311
1093	61460904	3.9808e+07	1.19424e+10	517.382	96.0183
1094	65922408	4.40464e+07	1.32139e+10	600.061	96.5111
1095	67881158	4.5598e+07	1.36794e+10	636.144	96.5004
1096	80271756	5.32146e+07	1.59644e+10	725.342	97.1292
1097	68751474	4.52009e+07	1.35603e+10	606.592	96.9761
1098	72964372	4.54149e+07	1.36245e+10	635.874	97.0712
1099	102516126	5.99188e+07	1.79756e+10	818.995	97.1566
1100	64017504	4.4102e+07	1.32306e+10	628.899	96.4648
1101	61797430	4.1199e+07	1.23597e+10	583.878	96.6927
1102	45369640	3.14068e+07	9.42204e+09	419.745	96.3393
1103	59066066	3.86269e+07	1.15881e+10	548.721	96.6194
1104	78359508	5.25001e+07	1.575e+10	710.018	96.2206
1105	85617830	5.57747e+07	1.67324e+10	754.243	96.2761
1106	75088714	4.8211e+07	1.44633e+10	662.607	97.178
1107	67950440	3.9861e+07	1.19583e+10	598.697	96.732
1108	83214636	5.07273e+07	1.52182e+10	682.07	97.1391
1109	73583532	4.69781e+07	1.40934e+10	649.768	97.1257
1110	52245262	3.23849e+07	9.71546e+09	455.929	97.0241
1111	81087508	5.09331e+07	1.52799e+10	709.837	96.9071
1112	89521742	5.51774e+07	1.65532e+10	762.997	97.2355
1113	88532776	5.63295e+07	1.68988e+10	755.126	97.1366
1114	85795238	5.20719e+07	1.56216e+10	698.403	96.9915
1115	82206306	5.09749e+07	1.52925e+10	713.996	96.9155
1116	112227452	7.01993e+07	2.10598e+10	932.785	96.851
1117	108129944	7.46233e+07	2.2387e+10	1004.26	97.2275
1118	72055078	3.83871e+07	1.15161e+10	545.645	96.9247
1119	4276672	2.22994e+06	6.68983e+08	363.635	95.889
1120	5852402	2.88258e+06	8.64773e+08	491.671	95.7929
1121	5948026	2.89685e+06	8.69054e+08	502.844	96.0082
1122	8173734	5.43e+06	1.629e+09	461.359	96.5282
1123	8133818	5.64395e+06	1.69318e+09	502.45	96.9433
1124	5616080	3.81383e+06	1.14415e+09	357.548	96.2974
1125	7019046	4.80044e+06	1.44013e+09	420.513	96.4939
1126	7758850	5.28818e+06	1.58646e+09	432.052	96.2719
1127	8395910	5.54589e+06	1.66377e+09	445.045	96.5867
1128	8881794	5.17087e+06	1.55126e+09	416.944	96.5812
1129	7952604	5.39807e+06	1.61942e+09	482.473	96.5847
1130	8417532	5.51084e+06	1.65325e+09	465.243	96.4727
1131	7140878	4.92621e+06	1.47786e+09	418.816	96.7576
1132	4101868	3.13297e+06	9.39891e+08	195.597	95.6509
1133	5704366	3.90452e+06	1.17136e+09	296.979	96.2869
1134	8305882	5.63206e+06	1.68962e+09	470.135	96.2341
1135	10306112	6.75962e+06	2.02789e+09	577.354	96.6042
1136	9110688	5.89828e+06	1.76948e+09	501.172	96.6994
1137	10365292	6.73994e+06	2.02198e+09	591.419	96.7099
1138	11391608	7.22701e+06	2.1681e+09	603.102	96.7537
1139	17021760	1.12932e+07	3.38797e+09	905.389	96.6465
1140	42591466	2.85648e+07	8.56945e+09	403.47	96.5627
1141	53574784	3.5388e+07	1.06164e+10	484.999	96.6795
1142	83962034	5.39051e+07	1.61715e+10	678.753	96.2737
1143	91725086	6.0222e+07	1.80666e+10	803.373	96.6858
1144	61595608	4.1047e+07	1.23141e+10	557.581	96.7388
1145	60479660	4.15161e+07	1.24548e+10	533.913	96.4595
1146	66073556	4.28323e+07	1.28497e+10	599.176	96.5971
1147	97374010	6.36785e+07	1.91035e+10	822.894	96.6456
1148	87491010	5.79941e+07	1.73982e+10	748.492	96.7679
1149	99563972	6.59788e+07	1.97937e+10	860.858	96.7178
1150	13308462	2.58489e+06	7.75467e+08	3267.07	94.1265
1151	16634896	1.60259e+06	4.80777e+08	1899.01	93.4845
1152	13786826	2.42136e+06	7.26408e+08	2585.37	93.8038
1153	13895872	3.77193e+06	1.13158e+09	3742.76	93.2441
1154	13319546	3.50176e+06	1.05053e+09	3345.44	93.8479
1155	66099660	2.55549e+07	7.66648e+09	2437.02	95.5128
1156	74772574	2.50846e+07	7.52537e+09	2348.04	95.2131
1157	106558220	4.56923e+07	1.37077e+10	4572.5	95.3395
1158	99710068	3.80943e+07	1.14283e+10	3636.98	95.8013
1159	10994566	6.12159e+06	1.83648e+09	1155.9	97.5029
1160	5117846	3.68475e+06	1.10543e+09	276.359	96.1117
1161	11416158	7.14418e+06	2.14325e+09	636.266	97.6381
1162	14046152	9.43402e+06	2.83021e+09	796.618	96.7624
1163	10766200	6.27249e+06	1.88175e+09	1204.38	97.1697
1164	10356864	6.30503e+06	1.89151e+09	604.258	97.5483
1165	14317908	9.35439e+06	2.80632e+09	842.688	97.3121
1166	12990726	8.35063e+06	2.50519e+09	710.114	96.7417
1167	9596152	6.16638e+06	1.84991e+09	562.265	97.2503
1168	9811864	6.70593e+06	2.01178e+09	562.223	97.1374
1169	9886130	6.42858e+06	1.92857e+09	544.308	96.5982
1170	11357498	7.13794e+06	2.14138e+09	614.788	97.2148
1171	9001734	5.77378e+06	1.73213e+09	545.469	97.2133
1172	10801940	7.03985e+06	2.11195e+09	612.571	97.3665
1173	12799186	7.81858e+06	2.34558e+09	717.925	97.572
1174	5326748	3.61255e+06	1.08376e+09	665.825	97.2
1175	8538768	5.29634e+06	1.5889e+09	1009.13	97.4168
1176	14829330	8.32091e+06	2.49627e+09	1601.43	97.8067
1177	12770818	8.53975e+06	2.56193e+09	706.189	97.4897
1178	6655638	4.30967e+06	1.2929e+09	798.123	97.2155
1179	4660290	2.94265e+06	8.82794e+08	532.152	97.1035
1180	9574170	6.28355e+06	1.88506e+09	1247.57	97.7236
1181	9802680	5.21765e+06	1.56529e+09	1000.14	96.3404
1182	7940394	5.16097e+06	1.54829e+09	900.694	97.2684
1183	8909508	5.49993e+06	1.64998e+09	1002.21	96.8297
1184	7622930	4.51835e+06	1.35551e+09	783.834	96.7359
1185	6118574	3.86316e+06	1.15895e+09	717.394	96.8373
1186	6702942	4.13279e+06	1.23984e+09	767.76	97.1016
1187	4752634	2.57533e+06	7.726e+08	284.448	95.5467
1188	8060128	4.93486e+06	1.48046e+09	888.68	96.5199
1189	8496560	5.48789e+06	1.64637e+09	987.877	97.5907
1190	2857928	1.754e+06	5.262e+08	234.049	96.0686
1191	7193028	3.69126e+06	1.10738e+09	466.984	95.2072
1192	11665358	7.73479e+06	2.32044e+09	552.994	96.9039
1193	7546340	4.4902e+06	1.34706e+09	788.097	97.7271
1194	5255378	2.8269e+06	8.48071e+08	347.211	95.0448
1195	12448290	8.26675e+06	2.48003e+09	492.99	96.4465
1196	9294430	4.30038e+06	1.29011e+09	534.927	96.2632
1197	9169438	5.34929e+06	1.60479e+09	945.962	97.3136
1198	92453580	3.00262e+07	9.00787e+09	4103.15	98.0019
1199	103727078	3.25706e+07	9.77118e+09	4329	98.1358
1200	101571636	3.61803e+07	1.08541e+10	5038.29	98.1616
1201	59392278	3.32763e+07	9.9829e+09	492.762	97.3188
1202	47303516	2.90988e+07	8.72963e+09	430.01	97.3622
1203	76674430	3.8158e+07	1.14474e+10	531.077	97.0851
1204	68039556	4.39764e+07	1.31929e+10	608.215	97.3919
1205	78146582	4.93402e+07	1.48021e+10	698.429	97.635
1206	56161840	3.63495e+07	1.09049e+10	487.758	97.6099
1207	41262956	2.486e+07	7.45799e+09	322.919	96.6473
1208	70581150	4.45055e+07	1.33516e+10	637.813	97.5139
1209	41005296	2.46153e+07	7.3846e+09	327.465	96.8398
1210	41344630	2.55827e+07	7.6748e+09	331.819	96.6542
1211	87413420	5.89678e+07	1.76903e+10	764.205	97.4389
1212	108750074	6.79949e+07	2.03985e+10	882.712	97.2685
1213	88250484	5.46992e+07	1.64098e+10	772.04	97.8475
1214	75593382	4.28367e+07	1.2851e+10	606.986	97.4083
1215	86406718	5.39113e+07	1.61734e+10	726.109	97.6776
1216	81148548	4.93779e+07	1.48134e+10	696.546	97.5661
1217	102878666	6.2947e+07	1.88841e+10	873.948	97.6286
1218	108154408	6.16996e+07	1.85099e+10	886.511	97.3128
1219	90190206	5.18008e+07	1.55403e+10	713.381	97.5645
1220	65214182	3.89577e+07	1.16873e+10	561.999	97.5448
1221	97139676	5.92822e+07	1.77847e+10	810.053	97.6676
1222	82839674	5.19271e+07	1.55781e+10	721.173	97.4129
1223	60662078	3.81001e+07	1.143e+10	490.206	97.4443
1224	80174282	5.46001e+07	1.638e+10	727.942	97.4942
1225	58155586	3.43941e+07	1.03182e+10	414.602	96.6576
1226	51236986	3.12732e+07	9.38195e+09	356.772	95.7628
1227	68860226	4.13064e+07	1.23919e+10	524.591	96.9418
1228	119887872	6.65926e+07	1.99778e+10	862.258	97.5543
1229	101300818	6.13706e+07	1.84112e+10	879.794	97.5828
1230	79126292	4.53275e+07	1.35982e+10	549.352	96.9117
1231	101464636	5.89945e+07	1.76983e+10	839.523	97.5227
1232	8289222	4.81317e+06	1.44395e+09	328.4	95.622
1233	113650554	6.54434e+07	1.9633e+10	858.922	97.5519
1234	68176870	4.16288e+07	1.24886e+10	596.698	97.354
1235	66593082	4.08935e+07	1.2268e+10	579.594	97.5502
1236	79584136	4.80862e+07	1.44259e+10	668.428	97.1778
1237	187223556	1.49798e+08	4.49393e+10	286.513	96.3845
1238	6239930	5.15161e+06	1.54548e+09	730.661	95.4108
1239	8076224	6.36328e+06	1.90898e+09	948.845	95.4202
1240	9986666	7.27655e+06	2.18297e+09	1227.34	95.247
1241	4323116	3.29415e+06	9.88244e+08	382.931	94.4919
1242	7506622	5.97881e+06	1.79364e+09	885.369	95.5551
1243	12269166	9.67406e+06	2.90222e+09	1503.67	95.9194
1244	4737858	3.88669e+06	1.16601e+09	464.466	94.568
1245	14251830	7.58321e+06	2.27496e+09	868.951	94.6102
1246	11915318	2.25517e+06	6.76552e+08	2307.45	92.8984
1247	17497182	5.409e+06	1.6227e+09	3475.67	93.3876
1248	12116650	3.15207e+06	9.4562e+08	3438.35	92.773
1249	15518780	3.85039e+06	1.15512e+09	4131.97	92.7711
1250	15160246	3.36389e+06	1.00917e+09	3350.21	91.5841
1251	12713358	2.92754e+06	8.78263e+08	3450.16	93.3429
1252	76359762	3.32657e+07	9.97971e+09	3382.07	94.8897
1253	65026676	2.32491e+07	6.97474e+09	2272.17	94.4371
1254	70922518	3.26266e+07	9.78798e+09	3204.72	95.8586
1255	99962102	4.22465e+07	1.26739e+10	4018.53	95.8613
1256	96599944	4.17296e+07	1.25189e+10	4115.47	96.0942
1257	90141808	3.25066e+07	9.75197e+09	3345.96	92.3399
1258	77349434	3.50272e+07	1.05082e+10	3507.42	95.4249
1259	99749670	4.22705e+07	1.26812e+10	4236.03	95.3495
1260	94468724	4.17232e+07	1.2517e+10	4387.61	94.7703
1261	100159276	4.84128e+07	1.45238e+10	4738.8	95.8415
1262	116552192	5.68425e+07	1.70528e+10	5612.3	96.2951
1263	9611066	5.68875e+06	1.70662e+09	1119.98	97.6332
1264	7559940	4.43252e+06	1.32975e+09	378.391	97.2023
1265	7354812	4.92335e+06	1.47701e+09	460.773	97.0562
1266	11628568	8.19633e+06	2.4589e+09	722.225	96.8584
1267	6434770	4.54054e+06	1.36216e+09	411.912	97.2312
1268	6066254	4.25725e+06	1.27717e+09	384.729	96.875
1269	6317280	4.52998e+06	1.359e+09	414.189	96.9737
1270	8809560	6.38381e+06	1.91514e+09	620.649	97.4342
1271	4334486	3.21184e+06	9.63551e+08	296.819	96.9961
1272	6232358	4.56082e+06	1.36825e+09	416.238	97.1547
1273	8772614	5.98025e+06	1.79407e+09	551.673	96.8383
1274	10470418	7.47695e+06	2.24309e+09	655.476	97.1042
1275	17165094	1.12407e+07	3.37221e+09	1013.04	96.8827
1276	43948046	2.87857e+07	8.6357e+09	351.007	96.3571
1277	34272436	2.07218e+07	6.21654e+09	293.488	97.0258
1278	37537088	2.71288e+07	8.13864e+09	385.776	97.0102
1279	42336148	3.06939e+07	9.20818e+09	433.945	97.1318
1280	34305006	2.37005e+07	7.11016e+09	337.806	96.8347
1281	35465082	2.39218e+07	7.17653e+09	323.693	96.4241
1282	46993950	3.18557e+07	9.55671e+09	425.39	96.7659
1283	59669804	3.91183e+07	1.17355e+10	527.583	96.7572
1284	45770230	3.17023e+07	9.51069e+09	450.028	97.2922
1285	39598998	2.59569e+07	7.78706e+09	364.951	96.9194
1286	55354238	3.74292e+07	1.12287e+10	524.55	96.9019
1287	60731166	3.86975e+07	1.16093e+10	553.684	97.1377
1288	56916714	3.82334e+07	1.147e+10	542.524	96.6128
1289	53164320	3.73447e+07	1.12034e+10	524.721	97.0285
1290	54102222	3.65663e+07	1.09699e+10	522.258	97.2105
1291	88680840	5.87046e+07	1.76114e+10	767.464	97.1508
1292	97653844	6.05929e+07	1.81779e+10	782.662	96.8265
1293	72352598	4.63692e+07	1.39108e+10	632.952	97.0941
1294	74772828	5.20982e+07	1.56295e+10	700.217	97.1451
1295	70388612	4.76205e+07	1.42861e+10	661.062	97.1443
1296	47155924	3.33588e+07	1.00076e+10	485.192	97.1824
1297	42737976	2.93306e+07	8.79918e+09	391.497	96.6814
1298	40727400	2.81058e+07	8.43174e+09	404.31	96.9174
1299	64405474	4.56659e+07	1.36998e+10	660.354	96.9677
1300	93453496	6.01094e+07	1.80328e+10	796.711	97.0677
1301	39733544	2.70478e+07	8.11433e+09	357.194	96.6532
1302	106059620	6.69557e+07	2.00867e+10	917.022	96.8614
1303	53977270	3.68109e+07	1.10433e+10	491.66	97.0456
1304	69992444	4.66124e+07	1.39837e+10	608.776	97.0225
1305	84211852	5.30254e+07	1.59076e+10	708.832	96.834
1306	62581218	3.54138e+07	1.06241e+10	466.619	96.3985
1307	71686876	4.99246e+07	1.49774e+10	695.197	97.1242
1308	81109638	5.15002e+07	1.54501e+10	691.339	96.9722
1309	104930078	6.7075e+07	2.01225e+10	868.643	96.829
1310	73070882	4.31629e+07	1.29489e+10	522.675	96.3058
1311	71679772	4.84259e+07	1.45278e+10	649.859	96.6758
1312	96381404	6.36906e+07	1.91072e+10	862.993	97.1477
1313	99628532	6.50337e+07	1.95101e+10	839.527	96.6908
1314	112406932	7.37982e+07	2.21395e+10	998.531	96.8333
1315	55942802	3.62165e+07	1.0865e+10	490.729	97.0619
1316	71871914	4.4026e+07	1.32078e+10	587.402	96.7946
1317	60404920	3.99872e+07	1.19962e+10	562.701	97.1528
1318	80730466	3.90069e+07	1.17021e+10	471.285	96.5833
1319	47985104	2.45483e+07	7.36448e+09	321.676	96.7595
1320	12255286	3.4885e+06	1.04655e+09	2393.96	92.5066
1321	8886746	2.07377e+06	6.2213e+08	1570.53	90.9511
1322	12915910	3.50522e+06	1.05157e+09	3425.02	92.6031
1323	17915066	4.90496e+06	1.47149e+09	5241.83	92.5817
1324	11853008	3.4518e+06	1.03554e+09	3008.27	92.9808
1325	12773816	3.10618e+06	9.31854e+08	2922.12	92.5125
1326	14454664	4.12566e+06	1.2377e+09	3640.58	92.9368
1327	66391634	2.17311e+07	6.51933e+09	2052.91	94.0105
1328	86110890	3.34531e+07	1.00359e+10	3165.12	95.4843
1329	84980628	3.66921e+07	1.10076e+10	3572.79	95.6072
1330	80579602	3.15761e+07	9.47284e+09	3016.56	94.6183
1331	84286466	3.39829e+07	1.01949e+10	3512.95	94.6429
1332	86898516	3.61407e+07	1.08422e+10	3396.81	94.8249
1333	113789146	4.80192e+07	1.44058e+10	5030.86	94.7654
1334	9139000	5.75721e+06	1.72716e+09	941.961	97.6041
1335	7579352	4.59257e+06	1.37777e+09	835.39	97.5904
1336	10602522	6.47486e+06	1.94246e+09	1248.58	97.855
1337	7301282	4.67955e+06	1.40387e+09	807.508	97.5289
1338	6789974	4.12273e+06	1.23682e+09	723.739	97.2108
1339	9684956	6.00933e+06	1.8028e+09	1121.02	97.5738
1340	6635308	4.13353e+06	1.24006e+09	747.171	97.1935
1341	77816604	4.53181e+07	1.35954e+10	642.361	97.749
1342	67929876	4.24707e+07	1.27412e+10	569.668	97.7831
1343	72393852	3.80565e+07	1.1417e+10	558.351	98.0597
1344	80138010	5.01398e+07	1.50419e+10	640.255	97.8966
1345	176362384	1.35489e+08	4.06468e+10	247.544	97.1794
1346	91678100	5.66453e+07	1.69936e+10	750.913	97.6418
1347	79436990	4.46573e+07	1.33972e+10	604.739	97.6954
1348	7981738	4.93432e+06	1.4803e+09	912.977	97.4533
1349	9612358	6.19938e+06	1.85981e+09	524.8	97.8137
1350	9436932	6.01396e+06	1.80419e+09	559.28	97.8527
1351	6155166	4.16868e+06	1.2506e+09	373.837	97.5927
1352	10594862	6.45001e+06	1.935e+09	569.994	97.6217
1353	66347758	4.18177e+07	1.25453e+10	590.824	97.7512
1354	6471402	4.01918e+06	1.20575e+09	334.317	97.1213
1355	8823718	5.92379e+06	1.77714e+09	455.22	97.3086
1356	9276768	6.20982e+06	1.86295e+09	564.708	98.028
1357	12057434	6.97947e+06	2.09384e+09	1250.15	97.7112
1358	87666962	5.37817e+07	1.61345e+10	758.764	97.5254
1359	16754680	9.7138e+06	2.91414e+09	838.83	97.75
1360	12646300	7.88363e+06	2.36509e+09	619.351	97.2071
1361	7695134	4.8977e+06	1.46931e+09	428.024	97.4534
1362	91952994	5.64117e+07	1.69235e+10	776.797	97.6279
1363	9063502	5.60471e+06	1.68141e+09	474.369	97.3121
1364	91495680	4.89368e+07	1.46811e+10	681.205	97.8274
1365	6161918	3.97933e+06	1.1938e+09	295.911	96.0725
1366	115899158	6.45647e+07	1.93694e+10	870.808	98.0408
1367	9146048	5.39433e+06	1.6183e+09	900.644	97.5866
1368	7839396	4.22667e+06	1.268e+09	554.833	96.6158
1369	106752746	6.38396e+07	1.91519e+10	826.703	97.7117
1370	93563866	5.93337e+07	1.78001e+10	762.28	97.3384
1371	10865422	7.06479e+06	2.11944e+09	600.486	98.0097
1372	8931578	5.46499e+06	1.6395e+09	482.486	97.9198
1373	106966960	6.35403e+07	1.90621e+10	905.962	97.7783
1374	86421166	3.52436e+07	1.05731e+10	4804.85	98.3311
1375	72476354	4.62278e+07	1.38683e+10	625.092	97.5591
1376	10432610	6.46432e+06	1.9393e+09	571.442	97.7864
1377	9878328	6.27464e+06	1.88239e+09	567.545	97.8703
1378	11166748	6.92283e+06	2.07685e+09	633.493	97.5903
1379	16668934	1.05414e+07	3.16243e+09	906.503	97.7861
1380	6631910	4.27995e+06	1.28399e+09	357.834	97.093
1381	10543846	6.37017e+06	1.91105e+09	490.331	97.1548
1382	7339350	4.73264e+06	1.41979e+09	790.124	97.3278
1383	8575674	2.62283e+06	7.86849e+08	330.925	96.5771
1384	6978958	3.86758e+06	1.16027e+09	323.701	95.9686
1385	10015534	6.38478e+06	1.91544e+09	456.302	96.4355
1386	118927712	4.86568e+07	1.4597e+10	6810.21	98.3046
1387	88843864	2.66948e+07	8.00845e+09	3513.71	98.3153
1388	50520608	2.96211e+07	8.88633e+09	421.683	97.568
1389	49870006	2.89936e+07	8.69808e+09	422.435	97.2716
1390	78595414	4.3462e+07	1.30386e+10	606.589	97.6536
1391	66156148	3.90797e+07	1.17239e+10	542.988	97.8134
1392	74173536	4.16342e+07	1.24903e+10	562.15	97.0074
1393	54266088	3.34146e+07	1.00244e+10	363.561	96.7694
1394	98591546	5.53539e+07	1.66062e+10	754.008	97.5271
1395	88901114	5.17401e+07	1.5522e+10	694.461	97.6604
1396	65463374	3.7961e+07	1.13883e+10	533.934	97.6726
1397	107311716	6.42546e+07	1.92764e+10	849.905	97.5133
1398	103821288	5.90246e+07	1.77074e+10	792.664	97.8822
1399	64187546	3.91074e+07	1.17322e+10	547.678	97.7896
1400	51627508	3.25491e+07	9.76473e+09	456.45	97.2792
1401	82243134	4.9085e+07	1.47255e+10	682.171	97.5263
1402	103803038	5.84527e+07	1.75358e+10	804.572	97.8077
1403	70663122	3.6513e+07	1.09539e+10	510.878	97.4461
1404	77729194	4.7239e+07	1.41717e+10	683.177	97.8713
1405	89964524	5.45708e+07	1.63712e+10	731.155	97.3022
1406	136105258	7.79698e+07	2.3391e+10	1013.55	97.285
1407	84162208	4.54501e+07	1.3635e+10	606.708	97.5718
1408	136991896	6.80696e+07	2.04209e+10	913.02	97.8311
1409	78179594	4.67183e+07	1.40155e+10	593.774	97.4865
1410	102891504	5.97434e+07	1.7923e+10	795.94	97.9208
1411	61312868	3.26965e+07	9.80895e+09	426.883	96.9015
1412	151178702	8.6525e+07	2.59575e+10	1169.94	97.8227
1413	110464594	6.8692e+07	2.06076e+10	764.606	97.5116
1414	97249080	5.2726e+07	1.58178e+10	710.321	97.8811
1415	117842476	6.17017e+07	1.85105e+10	845.148	97.7174
1416	62118916	3.93582e+07	1.18075e+10	443.79	96.4847
1417	110326020	6.22683e+07	1.86805e+10	822.819	97.6624
1418	93121502	5.2928e+07	1.58784e+10	726.74	97.6156
1419	131527600	7.20613e+07	2.16184e+10	915.436	97.1415
1420	51348258	3.35121e+07	1.00536e+10	375.941	97.2993
1421	14983780	7.76995e+06	2.33098e+09	1187.64	96.8312
1422	94589326	4.39848e+07	1.31954e+10	620.428	97.3361
1423	6814654	3.71722e+06	1.11517e+09	317.044	94.8581
1424	63412134	2.224e+07	6.67199e+09	288.104	97.0933
1425	124830068	7.52585e+07	2.25775e+10	985.198	97.7417
1426	89441020	5.57884e+07	1.67365e+10	746.721	97.7691
1427	59924208	2.44149e+07	7.32448e+09	315.121	97.3672
1428	3958106	2.33426e+06	7.00278e+08	320.365	95.4269
1429	10924462	6.23318e+06	1.86995e+09	1133.02	97.5178
1430	200480708	1.59887e+08	4.79661e+10	294.476	97.7265
1431	200870474	1.60115e+08	4.80344e+10	289.294	96.3555
1432	295323070	2.1454e+08	6.43621e+10	381.509	96.9103
1433	10486756	2.34565e+06	7.03695e+08	2557.31	93.0724
1434	10286494	2.88572e+06	8.65715e+08	3453.03	93.1918
1435	13994364	3.35063e+06	1.00519e+09	4354.58	93.1763
1436	12212112	2.19111e+06	6.57334e+08	2782.12	93.165
1437	15872010	2.63172e+06	7.89517e+08	2928.04	92.6046
1438	12934346	4.00353e+06	1.20106e+09	3550.62	93.8443
1439	12742482	4.14025e+06	1.24207e+09	3435.37	93.8496
1440	12681148	2.06523e+06	6.19569e+08	2258.08	92.6182
1441	77553564	2.47467e+07	7.424e+09	2302.44	94.3897
1442	74810840	2.95089e+07	8.85266e+09	2688.91	95.248
1443	86041688	2.80108e+07	8.40325e+09	2638.86	94.2887
1444	78876870	3.83543e+07	1.15063e+10	3859.95	95.3826
1445	88193374	3.1442e+07	9.4326e+09	2957.6	94.8441
1446	108980844	4.91958e+07	1.47588e+10	5018.73	95.3947
1447	97622564	4.11357e+07	1.23407e+10	4017.78	94.9949
1448	96000888	4.15592e+07	1.24677e+10	3931.35	94.8356
1449	4448372	3.14491e+06	9.43474e+08	648.844	96.2726
1450	7485204	5.08255e+06	1.52476e+09	1012.13	96.3794
1451	7374016	5.14947e+06	1.54484e+09	1005.03	95.7261
1452	7895944	5.31982e+06	1.59595e+09	1030.61	96.0838
1453	4803210	3.15646e+06	9.46939e+08	559.492	95.7447
1454	10934754	6.96477e+06	2.08943e+09	647.036	96.5999
1455	6951720	4.89864e+06	1.46959e+09	973.437	96.4752
1456	11785912	8.19828e+06	2.45948e+09	750.786	96.698
1457	7555270	5.03544e+06	1.51063e+09	460.658	96.4991
1458	10736054	6.89381e+06	2.06814e+09	613.833	96.708
1459	8708554	5.61025e+06	1.68307e+09	518.946	96.6703
1460	11508498	7.34303e+06	2.20291e+09	683.143	97.1099
1461	12949922	7.71888e+06	2.31566e+09	704.05	96.5521
1462	14094738	8.25489e+06	2.47647e+09	732.308	96.8976
1463	13859996	8.86453e+06	2.65936e+09	1682.6	96.498
1464	6695174	4.14873e+06	1.24462e+09	789.511	96.348
1465	4826792	3.34473e+06	1.00342e+09	290.795	96.0229
1466	11736802	6.23783e+06	1.87135e+09	340.951	96.0319
1467	14342834	9.35379e+06	2.80614e+09	1809.08	96.6385
1468	67869728	4.71072e+07	1.41322e+10	613.334	95.9212
1469	40598146	2.79537e+07	8.38612e+09	400.324	96.1471
1470	63887012	4.17332e+07	1.252e+10	576.618	96.4013
1471	54317616	3.57664e+07	1.07299e+10	487.611	96.5251
1472	67534444	4.55874e+07	1.36762e+10	641.554	96.1024
1473	37665466	2.41644e+07	7.24933e+09	355.952	96.3904
1474	46079982	3.14476e+07	9.43427e+09	468.041	96.7053
1475	53699638	3.81141e+07	1.14342e+10	500.893	96.5246
1476	59170128	3.42629e+07	1.02789e+10	471.743	96.8063
1477	59224712	4.03784e+07	1.21135e+10	569.492	96.3103
1478	72561012	4.88411e+07	1.46523e+10	647.519	96.3242
1479	66684260	4.1279e+07	1.23837e+10	541.632	96.4059
1480	62391688	4.25054e+07	1.27516e+10	588.107	96.458
1481	82800938	5.67396e+07	1.70219e+10	746.338	95.9959
1482	58820502	3.15473e+07	9.46419e+09	347.594	95.8499
1483	74837596	5.15281e+07	1.54584e+10	738.33	96.4838
1484	72125244	4.80482e+07	1.44144e+10	680.068	95.9095
1485	77744962	5.14721e+07	1.54416e+10	711.427	96.8552
1486	57625866	3.94579e+07	1.18374e+10	563.233	96.1263
1487	68876782	4.64741e+07	1.39422e+10	651.949	95.9125
1488	92806800	5.92148e+07	1.77644e+10	816.698	96.4066
1489	71096114	4.7955e+07	1.43865e+10	675.082	95.8331
1490	50751536	3.33189e+07	9.99567e+09	448.785	96.5949
1491	68519428	3.95138e+07	1.18541e+10	498.797	96.2494
1492	62257416	4.22079e+07	1.26624e+10	616.516	96.4898
1493	74456518	5.17624e+07	1.55287e+10	710.651	96.0526
1494	69259278	3.83488e+07	1.15046e+10	485.832	95.808
1495	79959386	5.12235e+07	1.5367e+10	727.339	96.4394
1496	67480656	4.39875e+07	1.31963e+10	657.044	96.8131
1497	103279976	6.9404e+07	2.08212e+10	966.925	97.0107
1498	100336240	6.28758e+07	1.88627e+10	847.854	96.3154
1499	79454590	5.06483e+07	1.51945e+10	694.572	96.6938
1500	107412186	6.88602e+07	2.06581e+10	906.095	96.6477
1501	85307314	5.67182e+07	1.70155e+10	778.625	96.0116
1502	65515522	4.53293e+07	1.35988e+10	627.524	96.8429
1503	95453646	6.06127e+07	1.81838e+10	863.258	96.6852
1504	76093392	4.46928e+07	1.34078e+10	652.736	96.7863
1505	92039328	6.35731e+07	1.90719e+10	874.474	96.4023
1506	79974982	5.28559e+07	1.58568e+10	741.472	96.0747
1507	85884396	5.86339e+07	1.75902e+10	812.353	96.1697
1508	77578152	5.08739e+07	1.52622e+10	711.328	96.5936
1509	81908786	5.36815e+07	1.61044e+10	737.99	96.8254
1510	94567886	6.27117e+07	1.88135e+10	861.894	95.8261
1511	75166450	5.05023e+07	1.51507e+10	726.102	96.6394
1512	97515610	6.213e+07	1.8639e+10	856.948	96.5693
1513	58839504	3.69681e+07	1.10904e+10	547.807	96.3753
1514	208495134	1.6455e+08	4.9365e+10	304.246	96.3876
1515	10648404	7.09708e+06	2.12912e+09	610.116	97.6236
1516	9166876	6.15392e+06	1.84618e+09	507.845	97.4456
1517	11686986	8.09352e+06	2.42806e+09	672.587	97.7774
1518	14329410	9.88594e+06	2.96578e+09	817.181	97.6572
1519	16717964	1.07468e+07	3.22403e+09	898.885	97.6523
1520	15822644	1.05544e+07	3.16632e+09	868.915	98.0493
1521	14588588	9.89431e+06	2.96829e+09	801.1	98.0853
1522	17029412	1.08583e+07	3.2575e+09	938.487	97.2107
1523	12512600	2.33806e+06	7.01417e+08	3618.93	92.8325
1524	15947082	3.06635e+06	9.19906e+08	5035.3	92.4058
1525	18012920	3.4016e+06	1.02048e+09	5547.63	92.9821
1526	15345560	2.93837e+06	8.81512e+08	3347.82	93.0481
1527	36663070	2.65632e+07	7.96897e+09	375.788	97.5963
1528	47380720	3.24923e+07	9.74768e+09	455.299	97.657
1529	77506978	3.20038e+07	9.60114e+09	3101.66	95.109
1530	40010452	2.2926e+07	6.8778e+09	280.848	96.5376
1531	53448242	3.42045e+07	1.02614e+10	463.043	97.6382
1532	63560394	4.18383e+07	1.25515e+10	557.377	98.0501
1533	86933084	3.55154e+07	1.06546e+10	3496.13	95.2737
1534	58509126	3.37716e+07	1.01315e+10	373.93	96.9687
1535	88809192	3.90599e+07	1.1718e+10	3948.56	95.0854
1536	77992984	2.17231e+07	6.51693e+09	2079.07	94.8325
1537	44606576	2.75448e+07	8.26345e+09	352.488	97.1566
1538	58084782	4.17633e+07	1.2529e+10	567.523	97.704
1539	49683516	3.29841e+07	9.89524e+09	422.757	97.4392
1540	85010260	5.76225e+07	1.72867e+10	733.546	97.6609
1541	59946350	4.02775e+07	1.20832e+10	540.762	97.76
1542	73566874	5.08941e+07	1.52682e+10	666.813	97.7662
1543	96167218	6.68698e+07	2.0061e+10	882.143	98.0523
1544	75253542	4.66322e+07	1.39896e+10	581.547	97.7884
1545	78454536	5.23645e+07	1.57093e+10	732.959	98.0223
1546	78421642	5.1206e+07	1.53618e+10	725.515	97.6049
1547	71332174	4.75962e+07	1.42789e+10	567.851	97.1437
1548	63647680	4.17791e+07	1.25337e+10	583.361	97.43
1549	103413080	6.6048e+07	1.98144e+10	886.531	97.5507
1550	114831386	7.37071e+07	2.21121e+10	881.438	97.3072
1551	12306728	1.8586e+06	5.57581e+08	1870.95	92.4833
1552	83760502	5.42977e+07	1.62893e+10	783.332	97.7843
1553	13508788	2.82581e+06	8.47743e+08	3248.1	93.2998
1554	61468466	4.07311e+07	1.22193e+10	583.194	97.8049
1555	76417098	5.34081e+07	1.60224e+10	704.903	97.8732
1556	72062446	4.66361e+07	1.39908e+10	677.36	97.564
1557	103333040	6.38318e+07	1.91495e+10	898.092	98.0067
1558	99822900	6.33003e+07	1.89901e+10	894.991	98.2686
1559	115262470	6.84601e+07	2.0538e+10	952.036	97.6064
1560	102630872	6.55447e+07	1.96634e+10	953.128	97.6043
1561	129195708	8.38864e+07	2.51659e+10	1064.84	97.6681
1562	84052862	3.64557e+07	1.09367e+10	3733.81	94.8876
1563	104219988	4.51504e+07	1.35451e+10	4785.55	94.3939
1564	16686272	1.13025e+07	3.39074e+09	944.722	98.3498
1565	159669364	9.70541e+07	2.91162e+10	1195.13	97.603
1566	111502242	5.03451e+07	1.51035e+10	5216.33	95.3442
1567	184728600	1.25045e+08	3.75136e+10	232.663	96.4823
1568	221998842	1.80942e+08	5.42825e+10	330.34	96.4773
1569	86337374	4.36017e+07	1.30805e+10	537.657	97.2851
1570	69159680	4.54513e+07	1.36354e+10	592.748	97.6578
1571	17125326	3.65031e+06	1.09509e+09	5662.23	93.1054
1572	15387784	2.82139e+06	8.46416e+08	4765.91	92.6548
1573	13954202	2.92244e+06	8.76731e+08	4595.42	93.1113
1574	11272940	2.0575e+06	6.17249e+08	3473.31	92.4374
1575	15611272	2.93228e+06	8.79685e+08	4095.73	92.7575
1576	61814426	2.73242e+07	8.19726e+09	2736.49	94.9691
1577	90746972	3.99598e+07	1.19879e+10	4010.44	95.9301
1578	93590586	4.25858e+07	1.27757e+10	4386.8	94.9967
1579	92580778	4.45376e+07	1.33613e+10	4574.7	95.9103
1580	111799802	5.46917e+07	1.64075e+10	5642.75	95.9161
1581	7859720	5.03436e+06	1.51031e+09	903.728	97.5921
1582	8765276	5.54248e+06	1.66275e+09	997.299	97.8305
1583	7064408	4.68058e+06	1.40417e+09	789.184	97.4413
1584	9142464	4.94671e+06	1.48401e+09	885.412	97.2807
1585	12872254	8.05575e+06	2.41672e+09	800.611	98.5131
1586	6084022	3.91976e+06	1.17593e+09	716.741	97.3298
1587	11955634	7.79722e+06	2.33917e+09	695.052	98.0415
1588	8714284	5.01562e+06	1.50468e+09	947.231	97.6743
1589	8076458	5.02223e+06	1.50667e+09	867.586	97.0624
1590	8670040	5.7386e+06	1.72158e+09	499.822	98.1296
1591	7317842	4.38515e+06	1.31555e+09	398.69	98.0076
1592	9067292	5.46056e+06	1.63817e+09	558.88	98.3106
1593	11273144	7.46415e+06	2.23924e+09	677.704	98.2064
1594	6515938	4.29308e+06	1.28792e+09	734.905	97.1283
1595	12341718	7.40262e+06	2.22079e+09	648.326	97.8934
1596	7661500	4.91907e+06	1.47572e+09	501.401	98.4097
1597	8805174	5.89668e+06	1.769e+09	496.889	97.542
1598	25633954	9.76824e+06	2.93047e+09	760.123	97.8522
1599	11762214	6.88146e+06	2.06444e+09	625.341	97.9968
1600	15626264	9.29954e+06	2.78986e+09	775.171	97.1227
1601	6149810	3.68073e+06	1.10422e+09	727.585	97.7155
1602	8210488	5.06448e+06	1.51934e+09	467.136	98.177
1603	16251502	1.00731e+07	3.02194e+09	919.738	98.2242
1604	15267090	9.90065e+06	2.9702e+09	777.103	96.9911
1605	12139926	7.14903e+06	2.14471e+09	636.01	97.7743
1606	14300954	6.1311e+06	1.83933e+09	395.965	95.6516
1607	11684040	7.06448e+06	2.11934e+09	644.841	97.8383
1608	93104416	2.84908e+07	8.54724e+09	3971.22	98.4781
1609	75550032	2.91374e+07	8.74122e+09	4127.84	98.5689
1610	79457060	4.81935e+07	1.4458e+10	672.995	97.919
1611	50810076	3.14942e+07	9.44826e+09	465.348	97.8198
1612	43280956	3.13082e+07	9.39247e+09	427.387	97.4304
1613	65027580	4.16844e+07	1.25053e+10	607.72	97.6133
1614	94790570	5.91608e+07	1.77482e+10	788.301	97.8228
1615	65741682	3.76261e+07	1.12878e+10	570.338	97.6445
1616	93305712	5.93188e+07	1.77956e+10	787.027	97.7563
1617	75313426	4.66217e+07	1.39865e+10	693.839	97.86
1618	104420508	3.75482e+07	1.12645e+10	460.319	97.7589
1619	99127000	6.09198e+07	1.8276e+10	820.481	97.9602
1620	70854626	3.80872e+07	1.14262e+10	540.834	96.9384
1621	62563104	4.17739e+07	1.25322e+10	574	97.8054
1622	76062672	4.24025e+07	1.27207e+10	585.785	97.6685
1623	96109020	5.87768e+07	1.7633e+10	824.671	97.6237
1624	57466492	3.6873e+07	1.10619e+10	521.539	97.6507
1625	65383852	4.05034e+07	1.2151e+10	560.896	97.6472
1626	71401916	4.42217e+07	1.32665e+10	624.326	97.7599
1627	101308520	6.1459e+07	1.84377e+10	832.316	98.0369
1628	93561972	5.98635e+07	1.79591e+10	811.827	98.2127
1629	116212536	7.41617e+07	2.22485e+10	924.561	97.3253
1630	98288196	6.09306e+07	1.82792e+10	754.885	97.1456
1631	76921356	4.96585e+07	1.48976e+10	673.686	97.7635
1632	82454018	5.04205e+07	1.51262e+10	712.212	98.0008
1633	62041830	3.8667e+07	1.16001e+10	566.147	97.4603
1634	80504892	5.00011e+07	1.50003e+10	702.8	98.0206
1635	77025452	4.76201e+07	1.4286e+10	641.278	97.6212
1636	77435438	4.69112e+07	1.40734e+10	682.606	97.4166
1637	95970426	5.86527e+07	1.75958e+10	780.623	97.7398
1638	109201772	6.1739e+07	1.85217e+10	890.199	97.7431
1639	85509916	5.38131e+07	1.61439e+10	746.83	97.9364
1640	97932282	5.77502e+07	1.73251e+10	766.147	97.7251
1641	94313440	5.59661e+07	1.67898e+10	793.557	97.5748
1642	82878576	5.0733e+07	1.52199e+10	702.682	97.909
1643	71899332	4.44666e+07	1.334e+10	631.663	97.5367
1644	109953128	6.91047e+07	2.07314e+10	952.222	97.6583
1645	90486172	5.68972e+07	1.70691e+10	781.47	97.837
1646	121861330	7.29324e+07	2.18797e+10	935.45	97.6294
1647	86375864	5.21839e+07	1.56552e+10	739.112	97.7963
1648	115772520	6.73757e+07	2.02127e+10	889.556	97.7476
1649	179553502	1.3658e+08	4.0974e+10	252.629	96.5562
1650	117814770	7.55529e+07	2.26659e+10	1031.61	98.0061
1651	86813290	5.42926e+07	1.62878e+10	749.165	97.573
1652	224339578	1.65982e+08	4.97947e+10	308.321	96.4957
1653	141718380	8.36061e+07	2.50818e+10	1078.01	97.7557
1654	10507022	2.86613e+06	8.5984e+08	3137.8	91.4117
1655	16076436	3.65293e+06	1.09588e+09	5026.76	93.269
1656	15033604	3.26005e+06	9.78015e+08	3336.79	93.2058
1657	13006108	2.84394e+06	8.53183e+08	3752.43	93.5038
1658	12500748	3.48377e+06	1.04513e+09	3642.17	93.7703
1659	11802328	3.58627e+06	1.07588e+09	3266	90.7192
1660	11881884	2.64965e+06	7.94894e+08	2732.83	93.3821
1661	13455396	2.94453e+06	8.83359e+08	2998.62	93.3375
1662	79373858	2.92321e+07	8.76962e+09	2712.97	93.5135
1663	70691520	2.84562e+07	8.53687e+09	2926.53	93.9122
1664	77848572	3.2493e+07	9.74789e+09	3331.27	94.1899
1665	85215238	2.90108e+07	8.70323e+09	2816.49	95.3846
1666	97601058	4.00715e+07	1.20214e+10	4151.72	94.0699
1667	93082804	4.17198e+07	1.25159e+10	4011.17	94.9647
1668	107027854	3.57268e+07	1.0718e+10	3474.28	95.3115
1669	145038002	6.75906e+07	2.02772e+10	6994.51	94.9685
1670	7322896	4.87372e+06	1.46212e+09	884.197	96.1355
1671	8590190	5.47536e+06	1.64261e+09	1096.76	96.3286
1672	10088152	6.13943e+06	1.84183e+09	530.259	96.3531
1673	10651762	6.77653e+06	2.03296e+09	601.31	96.6195
1674	10087474	6.56136e+06	1.96841e+09	638.784	96.3631
1675	11182300	7.26735e+06	2.1802e+09	627.228	96.3315
1676	8148302	5.33932e+06	1.6018e+09	476.423	96.1843
1677	10337904	6.86076e+06	2.05823e+09	621.839	96.5285
1678	7928990	5.131e+06	1.5393e+09	1007.8	96.0749
1679	11878262	7.74907e+06	2.32472e+09	693.15	96.2727
1680	9207784	6.01459e+06	1.80438e+09	545.645	96.0644
1681	13072022	7.18944e+06	2.15683e+09	552.912	95.6817
1682	69399728	4.99832e+07	1.4995e+10	676.766	96.843
1683	50482092	3.46774e+07	1.04032e+10	509.077	97.1239
1684	7474736	4.93558e+06	1.48067e+09	460.892	96.4045
1685	6845506	4.64338e+06	1.39301e+09	436.531	96.3025
1686	48843012	3.23234e+07	9.69702e+09	456.833	96.8689
1687	35492558	2.40392e+07	7.21175e+09	330.914	96.4178
1688	5876858	3.8168e+06	1.14504e+09	730.684	96.0674
1689	10967498	7.15803e+06	2.14741e+09	647.925	96.1867
1690	76487764	5.10801e+07	1.5324e+10	698.667	96.8631
1691	67077222	4.42299e+07	1.3269e+10	604.42	96.7046
1692	58941412	3.95518e+07	1.18655e+10	552.198	96.93
1693	55058570	3.28657e+07	9.85971e+09	417.624	96.7511
1694	7003892	4.43533e+06	1.3306e+09	411.009	96.4427
1695	44016426	2.45946e+07	7.37839e+09	344.343	96.7438
1696	62375036	3.65676e+07	1.09703e+10	532.93	96.7911
1697	11218924	7.55013e+06	2.26504e+09	659.879	96.3164
1698	80025068	4.91954e+07	1.47586e+10	683.443	96.8382
1699	87941578	5.95717e+07	1.78715e+10	823.951	96.8663
1700	87976188	5.86536e+07	1.75961e+10	802.083	96.7923
1701	71899890	4.56148e+07	1.36844e+10	639.936	96.5505
1702	60210622	4.72469e+07	1.41741e+10	618.769	96.6306
1703	14112228	9.69424e+06	2.90827e+09	843.676	96.2972
1704	88358672	6.03291e+07	1.80987e+10	819.784	96.5933
1705	91600338	6.16734e+07	1.8502e+10	874.704	97.0314
1706	72019652	2.72798e+07	8.18394e+09	3733.43	96.8356
1707	52391628	3.64543e+07	1.09363e+10	490.708	96.8035
1708	59711638	3.99713e+07	1.19914e+10	573.895	96.8796
1709	101593100	5.93359e+07	1.78008e+10	745.726	96.794
1710	10136862	6.67136e+06	2.00141e+09	572.042	96.0801
1711	7191916	4.6176e+06	1.38528e+09	400.606	96.241
1712	64674334	4.17324e+07	1.25197e+10	590.508	96.8879
1713	54439696	3.60087e+07	1.08026e+10	496.005	96.2301
1714	53317852	3.60523e+07	1.08157e+10	519.582	97.1566
1715	52947906	3.59606e+07	1.07882e+10	491.809	96.1881
1716	65069266	4.17554e+07	1.25266e+10	596.086	96.691
1717	88633352	6.0503e+07	1.81509e+10	825.49	96.8533
1718	94534100	6.29636e+07	1.88891e+10	857.733	97.0108
1719	89216420	5.57218e+07	1.67165e+10	763.155	96.8185
1720	75898480	5.02755e+07	1.50826e+10	688.325	96.8637
1721	109197152	6.69734e+07	2.0092e+10	903.427	96.9216
1722	72413624	4.54423e+07	1.36327e+10	627.943	96.6799
1723	75834720	4.89999e+07	1.47e+10	682.475	96.8338
1724	73002212	4.63068e+07	1.3892e+10	681.273	96.9521
1725	86566114	5.53046e+07	1.65914e+10	759.644	96.9152
1726	99730574	6.46937e+07	1.94081e+10	865.475	96.6547
1727	78693706	5.43183e+07	1.62955e+10	725.086	96.7452
1728	49542502	3.30741e+07	9.92223e+09	470.43	96.9792
1729	110638736	6.91765e+07	2.07529e+10	979.472	96.9582
1730	83493464	5.55392e+07	1.66618e+10	787.882	96.9031
1731	88115524	5.84991e+07	1.75497e+10	819	96.5842
1732	33298736	2.11393e+07	6.34178e+09	776.299	96.1292
1733	26633320	1.7292e+07	5.18761e+09	624.188	96.0627
1734	104031194	6.5215e+07	1.95645e+10	892.292	96.7955
1735	96665746	6.06112e+07	1.81834e+10	849.876	97.0817
1736	76077504	5.10862e+07	1.53259e+10	697.796	97.0128
1737	78506498	5.09881e+07	1.52964e+10	648.637	96.8734
1738	57906128	3.7859e+07	1.13577e+10	476.456	96.0203
1739	90159324	5.67806e+07	1.70342e+10	779.631	96.9424
1740	73501130	4.87818e+07	1.46346e+10	626.944	95.9956
1741	73952406	4.86883e+07	1.46065e+10	652.595	96.1087
1742	73475848	5.18514e+07	1.55554e+10	691.321	96.9866
1743	68495504	4.35573e+07	1.30672e+10	622.005	96.1752
1744	116401360	7.41268e+07	2.2238e+10	991.501	96.7587
1745	84077458	4.94888e+07	1.48466e+10	709.247	96.2912
1746	278365752	2.14698e+08	6.44094e+10	408.388	96.4332
1747	103410282	6.75978e+07	2.02793e+10	928.766	96.2257
1748	62579910	4.43431e+07	1.33029e+10	617.882	96.8545
1749	78172178	5.04537e+07	1.51361e+10	682.868	96.0926
1750	72955736	4.42707e+07	1.32812e+10	625.734	96.0014
1751	102655070	6.19582e+07	1.85875e+10	835.467	96.1628
1752	39104278	2.48516e+07	7.45548e+09	346.96	95.9941
1753	56495542	3.41826e+07	1.02548e+10	493.075	96.1292
1754	70945910	4.40108e+07	1.32032e+10	619.785	95.9195
1755	52605442	3.37351e+07	1.01205e+10	459.653	95.9623
1756	85786950	5.53864e+07	1.66159e+10	754.435	96.966
1757	60793208	4.10042e+07	1.23012e+10	549.64	96.0816
1758	84048738	5.26699e+07	1.5801e+10	724.115	97.0046
1759	63073286	4.0669e+07	1.22007e+10	572.358	96.8855
1760	219259618	1.67965e+08	5.03894e+10	308.196	97.2439
1761	76372122	4.97351e+07	1.49205e+10	673.144	95.8499
1762	84674766	5.24638e+07	1.57392e+10	732.403	96.041
1763	114941952	5.87668e+07	1.763e+10	708.241	96.1955
1764	110124370	6.81095e+07	2.04329e+10	953.774	96.767
1765	215197130	1.50729e+08	4.52186e+10	279.693	96.3915
1766	74435240	5.04046e+07	1.51214e+10	693.862	97.1971
1767	14083602	3.65943e+06	1.09783e+09	3234.46	92.0016
1768	13216030	3.59119e+06	1.07736e+09	2917.82	92.1246
1769	15725458	3.03606e+06	9.10818e+08	1905.48	91.7303
1770	13070746	3.12244e+06	9.36732e+08	2529.06	91.6208
1771	11609798	2.46834e+06	7.40502e+08	1779.15	91.7984
1772	14490160	3.59636e+06	1.07891e+09	2776.78	91.7379
1773	12060778	3.52696e+06	1.05809e+09	2784.89	93.8004
1774	12527296	2.95978e+06	8.87933e+08	3039.53	93.305
1775	11384550	3.32888e+06	9.98665e+08	2422.25	93.8228
1776	17081998	4.07298e+06	1.22189e+09	3943.71	93.64
1777	13751030	4.33415e+06	1.30024e+09	3688.76	93.5538
1778	13121140	4.20521e+06	1.26156e+09	3820.98	93.6656
1779	16311984	3.86231e+06	1.15869e+09	3079.33	92.7189
1780	67720600	2.84936e+07	8.54808e+09	2801.02	95.3221
1781	74981154	2.69063e+07	8.0719e+09	2676.94	93.8604
1782	100998222	3.98206e+07	1.19462e+10	3987.5	94.0795
1783	84555012	2.83239e+07	8.49716e+09	2613.79	95.6095
1784	85940168	3.31959e+07	9.95878e+09	3309.76	95.654
1785	68797628	2.6414e+07	7.9242e+09	2432.48	94.4593
1786	77523960	3.31629e+07	9.94886e+09	3232.44	94.3112
1787	93598370	3.7499e+07	1.12497e+10	3808.92	95.6761
1788	84293452	3.88904e+07	1.16671e+10	3841.59	94.359
1789	92288618	3.82272e+07	1.14681e+10	3733.06	94.2809
1790	86859998	3.69504e+07	1.10851e+10	3719.97	94.4504
1791	112775166	4.76508e+07	1.42952e+10	4644.87	94.0331
1792	125152624	5.63273e+07	1.68982e+10	5826.99	94.1751
1793	3837674	2.61389e+06	7.84168e+08	457.275	97.303
1794	3680676	2.56874e+06	7.70621e+08	491.423	97.6742
1795	5651480	3.75583e+06	1.12675e+09	702.581	97.7072
1796	3075594	2.10257e+06	6.30772e+08	362.657	97.1937
1797	5172160	3.49666e+06	1.049e+09	663.686	97.701
1798	5157196	3.63113e+06	1.08934e+09	683.58	97.5839
1799	6247452	4.24825e+06	1.27447e+09	795.948	97.5967
1800	5737516	3.74142e+06	1.12243e+09	787.554	97.8529
1801	8424542	5.66672e+06	1.70002e+09	509.67	97.8273
1802	2455312	1.5366e+06	4.60979e+08	281.67	96.4792
1803	5455914	3.88424e+06	1.16527e+09	348.33	97.4983
1804	5376032	3.74569e+06	1.12371e+09	335.142	97.5401
1805	10305810	6.66943e+06	2.00083e+09	627.907	97.8126
1806	9205432	6.2765e+06	1.88295e+09	479.066	97.5101
1807	6203738	4.15886e+06	1.24766e+09	784.561	97.5126
1808	11810702	7.88143e+06	2.36443e+09	701.409	97.928
1809	7416806	4.86022e+06	1.45806e+09	458.968	97.7168
1810	8910898	6.22704e+06	1.86811e+09	471.532	97.453
1811	11429354	7.67886e+06	2.30366e+09	675.528	97.4764
1812	14022492	9.40719e+06	2.82216e+09	732.417	97.8218
1813	95586928	4.12813e+07	1.23844e+10	5684.01	98.3606
1814	67631440	4.19749e+07	1.25925e+10	585.929	97.5798
1815	100037792	3.93046e+07	1.17914e+10	5101.92	98.38
1816	60741518	3.87503e+07	1.16251e+10	550.855	97.8507
1817	47409346	3.57886e+07	1.07366e+10	476.104	97.7205
1818	49750146	3.38528e+07	1.01558e+10	475.115	97.9145
1819	59523414	3.83491e+07	1.15047e+10	554.815	97.7074
1820	72201096	4.65622e+07	1.39687e+10	676.377	97.9338
1821	85416882	5.54691e+07	1.66407e+10	751.635	97.8614
1822	65071944	4.26968e+07	1.2809e+10	597.522	97.9264
1823	60992618	3.93574e+07	1.18072e+10	564.981	97.5854
1824	79561564	4.94296e+07	1.48289e+10	674.229	97.8353
1825	72619390	4.49458e+07	1.34837e+10	627.211	97.69
1826	81390944	5.15645e+07	1.54694e+10	744.704	97.8634
1827	84318078	4.80433e+07	1.4413e+10	631.62	97.7253
1828	83706350	5.12901e+07	1.5387e+10	717.938	97.9936
1829	84625034	5.35897e+07	1.60769e+10	724.239	97.6874
1830	77145872	4.97089e+07	1.49127e+10	697.913	97.6622
1831	95817410	5.96666e+07	1.79e+10	806.954	97.748
1832	75412576	5.01077e+07	1.50323e+10	705.351	97.7712
1833	96771216	6.00271e+07	1.80081e+10	799.184	97.6339
1834	85373250	5.69079e+07	1.70724e+10	783.33	98.0391
1835	63599886	4.21627e+07	1.26488e+10	597.556	97.5867
1836	95213160	5.79281e+07	1.73784e+10	808.328	97.9797
1837	80499430	5.15397e+07	1.54619e+10	712.001	97.6868
1838	92162778	6.012e+07	1.8036e+10	814.588	97.7712
1839	105911044	6.10136e+07	1.83041e+10	879.141	98.098
1840	100168616	6.42156e+07	1.92647e+10	873.96	97.8338
1841	76740486	4.90072e+07	1.47022e+10	688.237	97.8486
1842	104920100	6.5316e+07	1.95948e+10	875.179	97.5408
1843	84429218	5.56322e+07	1.66897e+10	772.504	97.7474
1844	104575960	6.52296e+07	1.95689e+10	902.005	97.9476
1845	87744358	5.61452e+07	1.68436e+10	771.365	97.6517
1846	83157902	5.39246e+07	1.61774e+10	757.482	97.6573
1847	93902018	5.62875e+07	1.68863e+10	776.563	97.9144
1848	97034550	6.07273e+07	1.82182e+10	847.467	97.4607
1849	42690588	2.59342e+07	7.78025e+09	342.12	97.7004
1850	9961808	2.28763e+06	6.8629e+08	2194.78	90.8213
1851	12993898	3.30389e+06	9.91168e+08	3994.69	92.3401
1852	10822364	2.59296e+06	7.77887e+08	2900.44	91.6284
1853	13114870	3.30173e+06	9.9052e+08	3786.85	92.2588
1854	12677564	2.44465e+06	7.33394e+08	2354.13	91.4482
1855	10764032	2.27836e+06	6.83509e+08	2340.61	91.3545
1856	192441992	1.45442e+08	4.36325e+10	268.785	97.3414
1857	222737100	1.69547e+08	5.08641e+10	318.073	97.3709
1858	9939172	3.18249e+06	9.54747e+08	2464.84	92.7234
1859	13675456	4.41721e+06	1.32516e+09	3527.7	92.5842
1860	12341532	4.55787e+06	1.36736e+09	3225.89	92.7224
1861	11639622	3.51717e+06	1.05515e+09	1973.02	93.0008
1862	11731854	3.58266e+06	1.0748e+09	1984.23	93.298
1863	66429448	2.72665e+07	8.17995e+09	2743.49	95.2726
1864	81882764	3.09523e+07	9.28569e+09	3117.9	95.0667
1865	78075046	3.23536e+07	9.70609e+09	3239.73	95.0786
1866	74624666	3.0875e+07	9.26249e+09	3039.37	95.3359
1867	93782882	3.05352e+07	9.16055e+09	3024.22	95.2133
1868	92298834	4.23195e+07	1.26958e+10	4245.19	95.2797
1869	78625734	3.35949e+07	1.00785e+10	3373.64	95.1901
1870	99488834	4.18749e+07	1.25625e+10	4360.81	95.1835
1871	93729316	4.7093e+07	1.41279e+10	4802.08	95.1331
1872	69067838	3.37537e+07	1.01261e+10	3458.96	95.9472
1873	104464890	4.08899e+07	1.2267e+10	4223.19	95.2551
1874	88978070	4.03021e+07	1.20906e+10	4115.65	95.388
1875	96179126	4.64793e+07	1.39438e+10	4820.2	95.611
1876	105384550	4.76454e+07	1.42936e+10	5010.61	95.6942
1877	8866340	5.65236e+06	1.69571e+09	492.399	97.2974
1878	9102156	5.81286e+06	1.74386e+09	528.048	97.4915
1879	7907654	5.23368e+06	1.5701e+09	438.992	97.1334
1880	8454200	5.37608e+06	1.61282e+09	457.531	97.3928
1881	7679040	5.17812e+06	1.55344e+09	885.188	96.9058
1882	8168516	5.23539e+06	1.57062e+09	457.814	97.4518
1883	3935578	2.82426e+06	8.47279e+08	529.047	97.0402
1884	7975356	5.16608e+06	1.54982e+09	967.726	97.1693
1885	11413658	7.30464e+06	2.19139e+09	625.084	97.5861
1886	8980872	5.74632e+06	1.7239e+09	503.086	97.5483
1887	12162170	7.3681e+06	2.21043e+09	632.399	97.4937
1888	15792576	9.84048e+06	2.95214e+09	846.662	97.7683
1889	4477402	3.08439e+06	9.25318e+08	513.434	96.6322
1890	5573930	3.64265e+06	1.0928e+09	297.971	96.9684
1891	6866604	4.68772e+06	1.40632e+09	736.21	96.487
1892	6595890	4.35004e+06	1.30501e+09	776.803	97.1249
1893	11082734	7.35269e+06	2.20581e+09	638.91	97.6817
1894	8336392	5.45004e+06	1.63501e+09	456.83	97.3079
1895	41358114	2.8464e+07	8.53921e+09	411.657	96.8752
1896	53583880	3.24558e+07	9.73675e+09	421.08	96.6915
1897	61335528	3.78984e+07	1.13695e+10	546.582	97.3087
1898	60751298	3.91653e+07	1.17496e+10	544.373	97.1007
1899	50758150	3.3789e+07	1.01367e+10	473.348	97.3228
1900	70869426	4.6051e+07	1.38153e+10	535.786	97.0071
1901	34565254	2.00889e+07	6.02666e+09	243.199	96.5123
1902	72519160	3.9821e+07	1.19463e+10	553.694	97.0603
1903	39179222	1.73059e+07	5.19177e+09	228.384	96.4286
1904	50311352	3.65369e+07	1.09611e+10	522.448	97.5022
1905	42094658	2.83247e+07	8.49742e+09	399.346	97.2989
1906	50161052	3.00296e+07	9.00889e+09	427.57	97.0993
1907	78022034	4.64506e+07	1.39352e+10	668.171	97.2944
1908	67548818	4.49431e+07	1.34829e+10	646.095	97.474
1909	80771144	5.33653e+07	1.60096e+10	736.694	97.5618
1910	80177082	5.27347e+07	1.58204e+10	751.637	97.3893
1911	82521800	5.68145e+07	1.70444e+10	790.303	97.1712
1912	72834880	4.75749e+07	1.42725e+10	644.356	97.4146
1913	86601002	5.89226e+07	1.76768e+10	829.717	97.0979
1914	68008224	4.62681e+07	1.38804e+10	653.593	97.1698
1915	98407654	5.79786e+07	1.73936e+10	792.013	97.7861
1916	87172502	5.52956e+07	1.65887e+10	768.455	97.4782
1917	77136278	4.6425e+07	1.39275e+10	702.608	97.5275
1918	69375380	4.7002e+07	1.41006e+10	670.004	96.964
1919	94895602	6.01476e+07	1.80443e+10	796.807	97.4682
1920	77948132	5.02171e+07	1.50651e+10	710.583	97.1702
1921	72948400	4.32844e+07	1.29853e+10	596.446	96.9454
1922	67501960	4.6637e+07	1.39911e+10	667.969	97.4898
1923	64736626	4.11054e+07	1.23316e+10	578.598	96.912
1924	75824752	4.396e+07	1.3188e+10	586.139	97.378
1925	98083414	5.49114e+07	1.64734e+10	760.204	97.3694
1926	80876380	5.50073e+07	1.65022e+10	782.21	97.0871
1927	79046058	4.91144e+07	1.47343e+10	687.924	97.7406
1928	88333928	5.41029e+07	1.62309e+10	720.455	97.4439
1929	65087088	3.93412e+07	1.18024e+10	510.852	97.0816
1930	125998774	7.61898e+07	2.28569e+10	995.275	97.5473
1931	24914346	1.4772e+07	4.4316e+09	211.176	97.219
1932	4132734	2.69079e+06	8.07238e+08	277.266	95.0591
1933	6211228	3.53214e+06	1.05964e+09	514.727	95.9094
1934	6324936	4.18928e+06	1.25678e+09	743.76	96.9148
1935	85653126	5.06984e+07	1.52095e+10	677.98	97.1474
1936	88963576	5.89378e+07	1.76813e+10	825.192	97.191
1937	140109266	1.05004e+08	3.15011e+10	191.188	96.2575
1938	222953682	1.71778e+08	5.15333e+10	321.477	96.4286
1939	232345204	1.71278e+08	5.13835e+10	312.321	97.3269
1940	295531152	1.9637e+08	5.89111e+10	346.358	96.6774
1941	13633158	4.68305e+06	1.40491e+09	1429.17	92.9958
1942	14017822	3.83545e+06	1.15064e+09	2415.44	92.2691
1943	10760466	3.5305e+06	1.05915e+09	1099.84	92.6818
1944	6212384	3.89036e+06	1.16711e+09	617.864	93.6464
1945	14833276	5.28843e+06	1.58653e+09	2279.33	93.2029
1946	15547410	5.852e+06	1.7556e+09	2409.89	93.9797
1947	7319270	2.17263e+06	6.51789e+08	1211.43	92.5775
1948	11403758	3.01623e+06	9.04869e+08	2456.98	91.7713
1949	13110236	3.72381e+06	1.11714e+09	2813.47	91.7201
1950	12448990	3.49929e+06	1.04979e+09	2478.43	91.6861
1951	7142786	5.92539e+06	1.77762e+09	942.877	94.0695
1952	8089998	6.53917e+06	1.96175e+09	1010.6	94.0517
1953	8382378	6.53873e+06	1.96162e+09	992.365	94.0609
1954	7619478	5.78797e+06	1.73639e+09	932.988	93.7245
1955	6683318	5.15319e+06	1.54596e+09	824.09	94.2229
1956	6250754	5.09704e+06	1.52911e+09	797.558	94.1569
1957	4465534	3.72864e+06	1.11859e+09	592.046	93.557
1958	4729474	3.65967e+06	1.0979e+09	582.34	94.1113
1959	6016936	4.51792e+06	1.35537e+09	729.705	93.9542
1960	8935322	6.84617e+06	2.05385e+09	1142.87	93.9882
1961	4928332	3.85872e+06	1.15762e+09	468.187	92.6156
1962	6766348	5.02875e+06	1.50862e+09	832.767	93.7361
1963	7201250	5.43933e+06	1.6318e+09	868.639	93.8497
1964	9744550	8.2347e+06	2.47041e+09	604.071	93.3695
1965	6047480	4.40944e+06	1.32283e+09	720.778	93.7974
1966	8228126	6.95011e+06	2.08503e+09	499.246	93.3798
1967	7854898	6.74485e+06	2.02346e+09	473.282	92.9825
1968	9734780	8.1284e+06	2.43852e+09	585.912	92.3788
1969	7667044	6.39721e+06	1.91916e+09	482.493	93.6388
1970	6365670	5.31299e+06	1.5939e+09	392.811	93.1755
1971	9634474	8.09895e+06	2.42969e+09	565.663	93.0019
1972	9841316	8.3149e+06	2.49447e+09	594.556	93.0753
1973	11839332	9.81069e+06	2.94321e+09	701.499	93.1794
1974	11641560	3.09469e+06	9.28406e+08	2137.79	91.6362
1975	10939058	2.86293e+06	8.58878e+08	1878.99	92.1985
1976	11479702	4.07929e+06	1.22379e+09	2323.11	92.7041
1977	12465108	4.46951e+06	1.34085e+09	2686.9	92.5957
1978	12053530	4.26842e+06	1.28053e+09	2612.77	92.7398
1979	77794244	2.56548e+07	7.69645e+09	2545.11	94.4996
1980	79588424	3.51292e+07	1.05388e+10	3485.68	94.8593
1981	74900254	3.13437e+07	9.40311e+09	3096.57	94.892
1982	88207372	3.71746e+07	1.11524e+10	3688.33	94.551
1983	92304968	3.7348e+07	1.12044e+10	3681	94.4899
1984	88069846	3.54423e+07	1.06327e+10	3617.65	94.2681
1985	76298876	3.44713e+07	1.03414e+10	3537.06	94.469
1986	100298476	4.11446e+07	1.23434e+10	4436.13	94.9482
1987	88420388	3.96158e+07	1.18847e+10	4013.15	94.7137
1988	69295418	2.3912e+07	7.1736e+09	2187.59	94.871
1989	95330650	4.37374e+07	1.31212e+10	4509.48	94.7327
1990	82250672	5.33427e+07	1.60028e+10	759.269	98.0406
1991	118888278	5.547e+07	1.6641e+10	5534.16	95.3668
1992	68039304	2.64481e+07	7.93442e+09	2774.73	94.9324
1993	60201880	4.34275e+07	1.30282e+10	602.065	97.8571
1994	92274238	6.22252e+07	1.86676e+10	827.121	98.0341
1995	108419662	5.76867e+07	1.7306e+10	686.761	97.7812
1996	101179534	6.43951e+07	1.93185e+10	886.887	97.8876
1997	114904560	7.50938e+07	2.25281e+10	1010.02	98.0532
1998	10527206	6.59016e+06	1.97705e+09	581.277	98.115
[truncated: 38,850 more rows]
