# Supplementary material for: Next-generation sequencing based detection of BRCA1 and BRCA2 large genomic rearrangements in Chinese cancer patients
Source: Front Oncol. 2022 Sep 6;12:898916. doi: 10.3389/fonc.2022.898916 (PMC9487528; doi:10.3389/fonc.2022.898916)
Supplement: Supplementary file 5 [file DataSheet_5.xlsx]

## Sheet: Sheet1
Supplementary Table S4 Data summary of BRCA1/2 variants in the pan-cancer cohort.
Tumor type	No. patients	BRCA1/2	BRCA1/2 LGR	BRCA1 LGR	BRCA2 LGR	BRCA1 case-only	BRCA2 case-only	BRCA1 & BRCA2	BRCA1	BRCA2
Lung cancer	23920	479	10	9	1	163	309	7	170	316
Liver cancer	4973	66	3	3	0	19	46	1	20	47
Colorectal cancer	11743	498	4	4	0	105	354	39	144	393
Ovarian cancer	2526	475	35	33	2	332	139	4	336	143
Gastric cancer	4427	160	3	2	1	47	110	3	50	113
Prostate cancer	1083	78	2	0	2	3	74	1	4	75
Kidney cancer	1545	16	1	1	0	4	12	0	4	12
Endometrial cancer	880	75	1	1	0	20	49	6	26	55
Neuroendocrine	152	2	1	1	0	1	1	0	1	1
Head and neck cancer	801	21	1	1	0	10	11	0	10	11
Breast cancer	1788	203	17	12	5	107	93	3	110	96
Cholangiocarcinoma	425	20	4	2	2	5	15	0	5	15
Sarcoma	1863	15	2	1	1	8	7	0	8	7
Total	56126	2108	84	70	14	824	1220	64	888	1284
Note: BRCA1/2 LGR referred to germline BRCA1/2 LGR

## Sheet: Sheet2
Supplementary Table S5 Prevalence of BRCA1/2 variants in the pan-cancer cohort.
No. patients	BRCA1/2 altered	BRCA1/2 LGR	BRCA1 LGR	BRCA2 LGR	BRCA1 case-only	BRCA2 case-only	BRCA1 & BRCA2	BRCA1	BRCA2
Lung cancer	0.0200251	0.00041806	0.000376254	4.1806e-05	0.00681438	0.0129181	0.000292642	0.00710702	0.0132107
Liver cancer	0.0132717	0.000603258	0.000603258	0	0.00382063	0.00924995	0.000201086	0.00402172	0.00945104
Colorectal cancer	0.0424082	0.000340628	0.000340628	0	0.0089415	0.0301456	0.00332113	0.0122626	0.0334667
Ovarian cancer	0.188044	0.0138559	0.0130641	0.000791766	0.131433	0.0550277	0.00158353	0.133017	0.0566112
Gastric cancer	0.0361419	0.00067766	0.000451773	0.000225887	0.0106167	0.0248475	0.00067766	0.0112943	0.0255252
Prostate cancer	0.0720222	0.00184672	0	0.00184672	0.00277008	0.0683287	0.000923361	0.00369344	0.0692521
Kidney cancer	0.010356	0.000647249	0.000647249	0	0.002589	0.00776699	0	0.002589	0.00776699
Endometrial cancer	0.0852273	0.00113636	0.00113636	0	0.0227273	0.0556818	0.00681818	0.0295455	0.0625
Neuroendocrine	0.0131579	0.00657895	0.00657895	0	0.00657895	0.00657895	0	0.00657895	0.00657895
Head and neck cancer	0.0262172	0.00124844	0.00124844	0	0.0124844	0.0137328	0	0.0124844	0.0137328
Breast cancer	0.113535	0.00950783	0.00671141	0.00279642	0.0598434	0.0520134	0.00167785	0.0615213	0.0536913
Cholangiocarcinoma	0.0470588	0.00941176	0.00470588	0.00470588	0.0117647	0.0352941	0	0.0117647	0.0352941
Sarcoma	0.00805153	0.00107354	0.000536769	0.000536769	0.00429415	0.00375738	0	0.00429415	0.00375738
Total	0.0375584	0.00149663	0.00124719	0.000249439	0.0146813	0.0217368	0.00114029	0.0158215	0.0228771
Note: BRCA1/2 LGR referred to germline BRCA1/2 LGR

## Sheet: Sheet3
Supplementary Table S6 Proportion of patients with the indicated BRCA1/2 variant in the total numer of patient with any BRCA1/2 variant
No. patients	BRCA1/2 LGR	BRCA1 LGR	BRCA2 LGR	BRCA1 case-only	BRCA2 case-only	BRCA1 & BRCA2	BRCA1	BRCA2
Lung cancer	0.0208768	0.0187891	0.00208768	0.340292	0.645094	0.0146138	0.354906	0.659708
Liver cancer	0.0454545	0.0454545	0	0.287879	0.69697	0.0151515	0.30303	0.712121
Colorectal cancer	0.00803213	0.00803213	0	0.210843	0.710843	0.0783133	0.289157	0.789157
Ovarian cancer	0.0736842	0.0694737	0.00421053	0.698947	0.292632	0.00842105	0.707368	0.301053
Gastric cancer	0.01875	0.0125	0.00625	0.29375	0.6875	0.01875	0.3125	0.70625
Prostate cancer	0.025641	0	0.025641	0.0384615	0.948718	0.0128205	0.0512821	0.961538
Kidney cancer	0.0625	0.0625	0	0.25	0.75	0	0.25	0.75
Endometrial cancer	0.0133333	0.0133333	0	0.266667	0.653333	0.08	0.346667	0.733333
Neuroendocrine	0.5	0.5	0	0.5	0.5	0	0.5	0.5
Head and neck cancer	0.047619	0.047619	0	0.47619	0.52381	0	0.47619	0.52381
Breast cancer	0.0837438	0.0591133	0.0246305	0.527094	0.458128	0.0147783	0.541872	0.472906
Cholangiocarcinoma	0.2	0.1	0.1	0.25	0.75	0	0.25	0.75
Sarcoma	0.133333	0.0666667	0.0666667	0.533333	0.466667	0	0.533333	0.466667
Total	0.0398482	0.0332068	0.00664137	0.390892	0.578748	0.0303605	0.421252	0.609108
Note: BRCA1/2 LGR referred to germline BRCA1/2 LGR
